# Supplementary material for: The desmoglein 2 interactome in primary neonatal cardiomyocytes
Source: J Cell Sci. 2026 Feb 5;139(3):jcs264213. doi: 10.1242/jcs.264213 (PMC12912264; doi:10.1242/jcs.264213)
Supplement: Table S1. [file joces-139-264213-TableS1.xlsx]

## Sheet: Sheet1
Protein IDs	Majority protein IDs	Lead Uniprot Accession	Protein name(s)	Category	Gene name	# of proteins	Peptides	Unique peptides	Mol. weight [kDa]	p value	Fold change	iBAQ_Dsg2_minus_Ctrl	iBAQ-relative-to-DSG2
O55111;Q811I1;Q8VCE3	O55111	O55111	Desmoglein-2	Adhesion receptor	Dsg2	3	83	45	122.38	1.72791e-09	284.483	1.29671e+08	1
P62983;Q642L7;P0CG50;E9Q5F6;Q8VC46;Q922Z8;Q8R0Z9;Q78XY9;Q3TH47;Q5SX22;E9QNP0;Q922B0;E9Q4P0;Q8C2K3;Q5M9K3;E9Q9J0;A0A0A6YW67;A5JUZ1;P62984;P0CG49;B0LAC2;Q3TWD1	P62983;Q642L7;P0CG50;E9Q5F6;Q8VC46;Q922Z8;Q8R0Z9;Q78XY9;Q3TH47;Q5SX22;E9QNP0;Q922B0;E9Q4P0;Q8C2K3;Q5M9K3;E9Q9J0;A0A0A6YW67;A5JUZ1;P62984;P0CG49;B0LAC2	P62983	Ubiquitin-40S ribosomal protein S27a;Ubiquitin;40S ribosomal protein S27a;Polyubiquitin-C;Ubiquitin;Ubiquitin-related 1;Ubiquitin-related 2;Ubiquitin-60S ribosomal protein L40;Ubiquitin;60S ribosomal protein L40;Polyubiquitin-B;Ubiquitin	Protein degradation	Rps27a	22	12	7	17.951	9.01635e-12	43.547	4.66175e+07	0.359506
Q02257	Q02257	Q02257	Plakoglobin	Adaptor	Jup	1	43	38	81.8	4.34685e-11	102.924	5.60418e+06	0.0432185
Q4V9X9;Q5M9M5;A0A140T8M7;P62751;Q91YK6;D3YTY6	Q4V9X9;Q5M9M5;A0A140T8M7;P62751;Q91YK6	Q4V9X9	60S ribosomal protein L23a	RNA/Ribosome/Translation	Rpl23a	6	12	12	17.564	5.94824e-09	27.2155	4.78673e+06	0.0369144
P16858;A0A0A0MQF6;D2KHZ9;S4R1W1;A0A1D5RLD8;S4R257;Q3TUZ9;Q6IWE3;Q4VBD1;S4R1W8;A0A0R4J0X7;V9GX06;Q3V2I5;S4R2G5;Q64467;W8QM43;Q8CEV2;V9GXA7	P16858;A0A0A0MQF6;D2KHZ9;S4R1W1;A0A1D5RLD8;S4R257	P16858	Glyceraldehyde-3-phosphate dehydrogenase	Metabolic enzyme	Gapdh	18	15	15	35.81	3.65512e-06	12.5776	2.95556e+06	0.0227928
E9Q616;Q6UL10;A0PJF4;Q61484;Q8VDN3;Q8BKS2;A0JLR7;Q8CGE7;Q6UIL4;Q8BRB8;Q3UYW8;G5E8K8;Q8R2L7;Q8CEX7	E9Q616	E9Q616	AHNAK Nucleoprotein	Adaptor	Ahnak	14	316	316	604.25	2.55709e-08	680.991	2.71253e+06	0.0209186
P23927;Q52L78;A0A1L1SRG5	P23927;Q52L78;A0A1L1SRG5	P23927	Alpha-crystallin B chain	Chaperone/Protein folding	Cryab	3	13	13	20.069	1.53276e-05	30.3687	2.50052e+06	0.0192836
Q9CQ73;Q3TIY5;E0CXK9;E0CX59	Q9CQ73;Q3TIY5;E0CXK9	Q9CQ73	Plakophilin-2	Adaptor	Pkp2	4	39	39	88.103	1.49152e-08	394.226	2.09905e+06	0.0161875
A0A0S3CWK3;B2RXQ9	A0A0S3CWK3;B2RXQ9	A0A0S3CWK3	Sorbin and SH3 domain-containing protein 2	Adaptor	Sorbs2	2	40	0	140.63	2.58393e-06	79.7815	1.57743e+06	0.0121649
D3Z0N2;D3Z0E9;D3Z2C7;A0A1B0GRL6;D3Z4W6;D3YTN2;D3YUT0	D3Z0N2;D3Z0E9	D3Z0N2	Sorbin and SH3 domain-containing protein 2	Adaptor	Sorbs2	7	6	4	6.2678	0.00030245	103.45	1.50096e+06	0.0115751
Q545F4;P14602;D3YZ06;Q9Z2L3	Q545F4;P14602;D3YZ06	Q545F4	Heat shock protein beta-1	Chaperone/Protein folding	Hspb1	4	12	8	23.014	6.44822e-08	30.8737	1.39692e+06	0.0107728
Q58E64;Q3UA81;P10126;Q3UZQ3;Q3TII3;D3YZ68;D3Z3I8;Q4FZE5	Q58E64;Q3UA81;P10126;Q3UZQ3;Q3TII3;D3YZ68;D3Z3I8	Q58E64	Elongation factor 1-alpha;Elongation factor 1-alpha 1	RNA/Ribosome/Translation	Eef1a1	8	18	10	50.113	2.0586e-06	15.8294	1.28109e+06	0.00987958
Q5FWB7;P05064;Q6NY00;A6ZI44;D3YWI1;A0A0U1RPN8;Q9CPQ9;A6ZI46;D3Z510;D3YV98;A0A0U1RPT5;A6ZI47;Q3UER1;Q3TJ66;Q91Y97	Q5FWB7;P05064;Q6NY00;A6ZI44;D3YWI1;A0A0U1RPN8;Q9CPQ9;A6ZI46	Q5FWB7	Fructose-bisphosphate aldolase;Fructose-bisphosphate aldolase A	Metabolic enzyme	Aldoa	15	22	20	39.355	7.02062e-07	13.0332	1.19415e+06	0.00920906
B7ZCI2;F6RM14;Q4KKZ0	B7ZCI2	B7ZCI2	Nebulette	Actin binding adaptor	Nebl	3	46	4	116.01	1.11253e-07	137.8	1.00863e+06	0.00777839
P50462;Q545C7;A0A140LHC6	P50462;Q545C7;A0A140LHC6	P50462	Cysteine and glycine-rich protein 3	Actin binding adaptor	Csrp3	3	8	8	20.895	2.9369e-06	14.4353	988786	0.00762535
B2RSH3;Q08091;A0A1L1SRV0;Q8CBQ2;A0A1L1SUB2;A0A1L1SRL1	B2RSH3;Q08091;A0A1L1SRV0;Q8CBQ2;A0A1L1SUB2	B2RSH3	Calponin;Calponin-1	Actin binding adaptor	Cnn1	6	16	16	33.355	1.76348e-06	1030.91	958713	0.00739343
B9EHJ3;P39447;A0A0U1RPW2;Q91YW2;A0A0U1RPB2	B9EHJ3;P39447;A0A0U1RPW2	B9EHJ3	Tight junction protein ZO-1	Adaptor	Tjp1	5	62	62	188.85	8.52411e-06	2498.01	939408	0.00724455
Q9DC77;B1AW13;D6RJ22	Q9DC77	Q9DC77	Small muscular protein	Other	Smpx	3	4	4	9.2525	1.79366e-06	54.3515	928340	0.0071592
A2AEX8;A2AEX6;P97447;A2AEY1;A2AEY2;A2AEX7;A2AEY0;A2AEX9	A2AEX8;A2AEX6;P97447;A2AEY1;A2AEY2;A2AEX7	A2AEX8	Four and a half LIM domains protein 1	Adaptor	Fhl1	8	14	14	33.563	2.57051e-08	24.2969	880279	0.00678856
P61014	P61014	P61014	Cardiac phospholamban	Adaptor	Pln	1	2	2	6.0945	2.50832e-05	195.29	874756	0.00674597
Q9DCT8;Q4FJU3;A0A0G2JF37	Q9DCT8;Q4FJU3;A0A0G2JF37	Q9DCT8	Cysteine-rich protein 2	DNA/Transcription	Crip2	3	4	4	22.727	1.43967e-06	59.9549	807370	0.0062263
Q542G9;P07356;Q9CZI7;Q3UCD3;Q99KH3;B0V2N5;B0V2N7;B0V2N8	Q542G9;P07356;Q9CZI7;Q3UCD3;Q99KH3;B0V2N5;B0V2N7;B0V2N8	Q542G9	Annexin;Annexin A2	Membrane binding adaptor	Anxa2	8	20	20	38.676	1.93771e-08	22.888	693699	0.00534969
P52480;A0A1L1SU37;A0A1L1SQV8;A0A1L1SSN6;A0A1L1STV8;A0A1L1SUV0;A0A1L1ST52;A0A1L1SVH2;Q3UEH4;E9Q509;Q3UEI4;A7MCU9;G3X925;P53657	P52480;A0A1L1SU37	P52480	Pyruvate kinase PKM	Metabolic enzyme	Pkm	14	23	23	57.844	5.08047e-07	18.1329	614237	0.00473689
P06151;Q3TI99;Q564E2;Q3TCI7;A0A1B0GSR9;A0A1B0GSX0;Q3UDU4;Q3THB4;Q99K20;D3YZQ9;A0A1B0GQX5;A0A1B0GT41;A0A1B0GSL7;Q6NXW3;A0A1B0GS79;A0A1B0GRW9;A0A1B0GRS2;A0A1B0GRC1;Q3UIC3;D3YVR7;D3YZE4;Q548Z6;Q64483;P00342;A0A1B0GRE9;A0A1B0GSR2	P06151;Q3TI99;Q564E2;Q3TCI7;A0A1B0GSR9;A0A1B0GSX0;Q3UDU4;Q3THB4;Q99K20;D3YZQ9;A0A1B0GQX5;A0A1B0GT41;A0A1B0GSL7;Q6NXW3	P06151	L-lactate dehydrogenase A chain;L-lactate dehydrogenase	Metabolic enzyme	Ldha	26	17	16	36.498	6.64334e-06	10.6865	562431	0.00433737
E9Q557;E9PZW0;Q9CV95;Q8BP77	E9Q557;E9PZW0	E9Q557	Desmoplakin	Adaptor	Dsp	4	133	133	332.91	1.68243e-11	44.8294	542506	0.00418371
O70373;E9QQ93;A0A1L1SQJ8	O70373;E9QQ93	O70373	Xin actin-binding repeat-containing protein 1	Actin binding adaptor	Xirp1	3	44	44	123.43	6.97661e-05	67.1761	541614	0.00417684
Q99P72;Q8BH78;Q8K3G7;Q8BHF5;Q78NS1	Q99P72	Q99P72	Reticulon-4	Trafficking/Golgi/ER	Rtn4	5	29	29	126.61	0.000108145	244.372	506516	0.00390617
Q71LX8;P11499;Q811H6;Q80YC2;E9Q3D6;E9Q0C3;B7ZC50;E9PX27;D3Z1R1;Q8C2R2;Q922F6	Q71LX8;P11499;Q811H6;Q80YC2	Q71LX8	Heat shock protein HSP 90-beta	Chaperone/Protein folding	Hsp90ab1	11	26	20	83.28	4.43579e-06	11.7582	477384	0.0036815
Q7M6Y3	Q7M6Y3	Q7M6Y3	Phosphatidylinositol-binding clathrin assembly protein	Trafficking/Golgi/ER	Picalm	1	21	0	71.543	3.61082e-09	236.152	475853	0.0036697
P51667;E9Q8Y0;D3YUI7;D3Z0I3;D3YW14;F6RBQ5;Q9EQ12;A0A0G2JE15	P51667;E9Q8Y0;D3YUI7	P51667	Myosin regulatory light chain 2, ventricular/cardiac muscle isoform	Cytoskeletal motor	Myl2	8	9	9	18.864	9.32276e-05	11.9822	472568	0.00364436
P21981;G3UXE8	P21981	P21981	Protein-glutamine gamma-glutamyltransferase 2	Metabolic enzyme	Tgm2	2	20	20	77.06	1.82891e-07	23.2398	459218	0.00354141
E0CYV9	E0CYV9	E0CYV9	C4orf54 ortholog	Other	1110002E22Rik	1	49	49	189.75	8.46224e-07	3957.23	452836	0.00349219
V9GWW6;V9GXW5	V9GWW6	V9GWW6	Muscular LMNA-interacting protein	DNA/Transcription	Mlip	2	25	0	103.45	1.93591e-10	251.043	423314	0.00326452
Q3UU58;Q3TR75;Q3TR73	Q3UU58;Q3TR75;Q3TR73	Q3UU58	Nebulette	Actin binding adaptor	Nebl	3	11	2	18.359	0.00029816	102.597	407332	0.00314128
F7AA26	F7AA26	F7AA26	Paralemmin A kinase anchor protein	Adaptor	Pakap	1	24	0	125.98	0.000454564	108.427	382686	0.00295121
P63017;Q3TEK2;Q3TH56;Q3TQ13;Q3TZJ3;Q3UDS0;Q3UBA6;Q3TB63;Q504P4;Q3U9L2;Q3TF16;Q3TRH3;Q3ULM1;Q3KQJ4;Q3TH04;D3Z5E2;B7U582;Q3UXU1;P17156;B2CSK2;A1L347;P16627;Q3UBR0;Q9QZ38	P63017;Q3TEK2;Q3TH56;Q3TQ13;Q3TZJ3;Q3UDS0;Q3UBA6;Q3TB63;Q504P4;Q3U9L2;Q3TF16;Q3TRH3;Q3ULM1;Q3KQJ4;Q3TH04	P63017	Heat shock cognate 71 kDa protein	Chaperone/Protein folding	Hspa8	24	25	21	70.87	2.68087e-05	11.0489	377874	0.0029141
A2AM95;O08579;I7HJS1;Q3THM8;B7FAU5;D6RFS0	A2AM95;O08579;I7HJS1;Q3THM8;B7FAU5	A2AM95	Emerin	Actin binding adaptor	Emd	6	7	7	29.435	3.50908e-08	28.6634	322614	0.00248795
Q9JKS4;E9PYJ9	Q9JKS4;E9PYJ9	Q9JKS4	LIM domain-binding protein 3	Adaptor	Ldb3	2	19	19	76.431	8.7024e-07	24.7161	292001	0.00225186
Q4FJX4;P97315	Q4FJX4;P97315	Q4FJX4	Cysteine and glycine-rich protein 1	Actin binding adaptor	Csrp1	2	6	6	20.583	2.53905e-05	17.8774	283581	0.00218693
A2AKH4;Q9D3L3;O09044;B0R030;B0R029;E9Q8A1	A2AKH4;Q9D3L3;O09044;B0R030;B0R029;E9Q8A1	A2AKH4	Synaptosomal-associated protein;Synaptosomal-associated protein 23	Trafficking/Golgi/ER	Snap23	6	9	8	23.261	3.0488e-18	15698	278707	0.00214934
P60710;B2RRX1;Q3U5R4;Q3UAF7;Q3UAF6;Q3UA89;Q61276;Q3UGS0;Q3UAA9;Q3U804;Q3U939;Q3UCF8;Q3TIJ9;E9Q1F2;E9Q5F4;G3UZ07;E9Q606;A1E281;O89054;Q99NC5;F8WGM8;E9Q2D1;Q6IWE2;F6WX90;V9GXQ2;Q8CF71;Q7M0E4	P60710;B2RRX1;Q3U5R4;Q3UAF7;Q3UAF6;Q3UA89;Q61276;Q3UGS0;Q3UAA9;Q3U804;Q3U939;Q3UCF8;Q3TIJ9;E9Q1F2;E9Q5F4;G3UZ07	P60710	Actin, cytoplasmic 1;Actin, cytoplasmic 1, N-terminally processed	Cytoskeleton	Actb	27	20	0	41.736	1.35504e-06	12.883	257573	0.00198636
Q8C4N0;Q91WR9;Q3TMN9;Q9JJK5;Q6A0E4;Q921B3	Q8C4N0;Q91WR9;Q3TMN9;Q9JJK5;Q6A0E4;Q921B3	Q8C4N0	Homocysteine-responsive endoplasmic reticulum-resident ubiquitin-like domain member 1 protein	Chaperone/Protein folding	Herpud1	6	6	6	43.778	2.75497e-17	15855.1	241282	0.00186072
Q60932;Q3U6K8;Q3TIG8;Q3THL7;F2Z471	Q60932;Q3U6K8;Q3TIG8;Q3THL7;F2Z471	Q60932	Voltage-dependent anion-selective channel protein 1	Transporter/Channel	Vdac1	5	9	9	32.351	4.74469e-06	13.6039	221169	0.00170562
Q8CFE6;Q8CD96	Q8CFE6;Q8CD96	Q8CFE6	Sodium-coupled neutral amino acid transporter 2	Transporter/Channel	Slc38a2	2	3	3	55.503	9.69436e-18	9732.77	188508	0.00145374
Q8K2B3;A0A1Y7VJ55	Q8K2B3	Q8K2B3	Succinate dehydrogenase [ubiquinone] flavoprotein subunit, mitochondrial	Metabolic enzyme	Sdha	2	17	17	72.585	8.08019e-07	11.7701	187363	0.00144491
H3BJ02;Q8K1E0;I1E4X1;H3BJE3;H3BKJ7;H3BKP3;H3BKP0;H3BJ89	H3BJ02;Q8K1E0;I1E4X1;H3BJE3;H3BKJ7	H3BJ02	Syntaxin-5	Trafficking/Golgi/ER	Stx5a	8	8	8	29.376	4.00837e-08	1853.93	186735	0.00144007
Q9ES83	Q9ES83	Q9ES83	Blood vessel epicardial substance	Adhesion receptor	Bves	1	8	8	41.015	7.30925e-05	101.113	180810	0.00139437
Q8BFW7	Q8BFW7	Q8BFW7	Lipoma-preferred partner homolog	Adaptor	Lpp	1	14	14	65.89	5.14807e-19	20582.8	168660	0.00130068
Q921C5;Q3TBD4;D3Z390;A0A1Y7VIQ5	Q921C5;Q3TBD4;D3Z390	Q921C5	Protein bicaudal D homolog 2	MT binding	Bicd2	4	20	20	93.39	2.2825e-06	1073.91	167297	0.00129017
Q5SX50;P62962;Q8CEH8;Q3U7V7;Q5SX49	Q5SX50;P62962;Q8CEH8;Q3U7V7;Q5SX49	Q5SX50	Profilin;Profilin-1	Actin dynamics regulator	Pfn1	5	7	7	14.957	1.53686e-05	17.6783	159511	0.00123012
Q64337;D3YZJ1;F6VD69	Q64337;D3YZJ1	Q64337	Sequestosome-1	Adaptor	Sqstm1	3	9	9	48.162	1.35146e-19	12950.8	153288	0.00118213
P58252;Q3UDC8;Q3UMI7;Q3TK17;Q8BMA8;Q8C153;Q3UZ14;Q3UBL9;Q3TX47;Q3TLB1;Q3TJZ1;Q6P9L9;Q3TWX1;Q3TW58;Q3TSK4;Q3TPG2;Q99LT6;Q61509;O89069;O89070	P58252;Q3UDC8;Q3UMI7;Q3TK17;Q8BMA8;Q8C153;Q3UZ14;Q3UBL9;Q3TX47;Q3TLB1;Q3TJZ1;Q6P9L9;Q3TWX1;Q3TW58;Q3TSK4	P58252	Elongation factor 2	RNA/Ribosome/Translation	Eef2	20	25	25	95.313	3.11667e-07	19.9273	151391	0.00116751
F6VQ81;V9GWU5;Q3TUJ9;Q8BKP1;Q3TAI4;Q9CZ22;A2AUD5;Q9CYZ2	F6VQ81;V9GWU5;Q3TUJ9;Q8BKP1;Q3TAI4;Q9CZ22;A2AUD5;Q9CYZ2	F6VQ81	Tumor protein D54	Trafficking/Golgi/ER	Tpd52l2	8	4	4	17.619	1.58542e-14	6004.78	142146	0.00109621
G3X9V2;P30999;E9Q8Z6;E9Q8Z8;D3Z7H6;E9Q8Z4;E9Q8Z9;D3Z2H2;E9Q986;E9Q907;E9Q905;E9Q901;E9Q904;D3Z2H7	G3X9V2;P30999;E9Q8Z6;E9Q8Z8;D3Z7H6;E9Q8Z4;E9Q8Z9;D3Z2H2;E9Q986;E9Q907;E9Q905;E9Q901;E9Q904;D3Z2H7	G3X9V2	Catenin delta-1	Adaptor	Ctnnd1	14	20	2	104.1	1.78516e-06	1298.11	139219	0.00107363
Q9D945;D3YXW1;A0A1W2P865	Q9D945;D3YXW1;A0A1W2P865	Q9D945	Protein LLP homolog	RNA/Ribosome/Translation	Llph	3	3	3	15.391	5.3326e-05	94.4627	134331	0.00103594
Q8BVU9;Q3TWG9;Q3TJK3;P19324;Q8BV87;Q3TMD2;A0A140LHR4	Q8BVU9;Q3TWG9;Q3TJK3;P19324;Q8BV87;Q3TMD2	Q8BVU9	Serpin H1	Chaperone/Protein folding	Serpinh1	7	10	10	46.51	0.000182084	13.9161	132749	0.00102374
Q70IV5;A0A140LJ79;A0A140LJ61;Q3TSN2;Q05CE2	Q70IV5;A0A140LJ79	Q70IV5	Synemin	Cytoskeleton	Synm	5	36	13	173.21	9.29977e-05	307.441	132520	0.00102197
P62631	P62631	P62631	Elongation factor 1-alpha 2	RNA/Ribosome/Translation	Eef1a2	1	15	7	50.454	0.000118979	121.395	124022	0.000956434
Q8VDN2;Q3TXF9;Q8R3M4;Q3UCH8;Q8K2R2;Q3UF49	Q8VDN2;Q3TXF9;Q8R3M4;Q3UCH8	Q8VDN2	Sodium/potassium-transporting ATPase subunit alpha-1	Transporter/Channel	Atp1a1	6	25	13	112.98	3.16893e-05	11.5465	122053	0.000941256
Q059P4;Q9CS72;G3UZB6;Q05C04	Q059P4;Q9CS72	Q059P4	Filamin-A-interacting protein 1	Adaptor	Filip1	4	31	31	137.91	1.09738e-05	463.596	118694	0.000915346
O88492	O88492	O88492	Perilipin-4	Metabolic Enzyme	Plin4	1	24	24	139.41	7.76893e-12	351.051	118377	0.000912902
G3X9J1;G5E8Y0;P70414;Q68FL0;O35157;Q27PY9;Q8BXB3;Q91ZJ7;Q9ET74;Q8R505;Q9ET73;Q9ET70	G3X9J1;G5E8Y0;P70414;Q68FL0;O35157;Q27PY9;Q8BXB3	G3X9J1	Sodium/calcium exchanger 1	Transporter/Channel	Slc8a1	12	15	15	108.04	9.20293e-09	271.388	113082	0.00087207
A0A087WRU0;A0A087WQ94;A0A087WQM0;A0A087WQS0;A0A1D5RM59;E9Q0S6;Q3U0Q9;Q7TSV1;Q9DBT6;Q7TPM8;Q8C6V6;A0A087WR29;A0A087WPC7;A0A087WP40;Q8CGB6	A0A087WRU0;A0A087WQ94;A0A087WQM0;A0A087WQS0;A0A1D5RM59;E9Q0S6;Q3U0Q9;Q7TSV1	A0A087WRU0	Tensin-1	Actin binding adaptor	Tns1	15	29	28	181.79	1.16752e-07	2708.9	110406	0.000851436
P26041;Q3TZQ2;Q05DU4;Q3UF33	P26041;Q3TZQ2;Q05DU4	P26041	Moesin	Actin binding adaptor	Msn	4	18	15	67.766	0.000222042	20.209	110330	0.000850844
Q5SUH7;Q3UPG6;Q5SUH6;Q3UGL3;Q99KN9	Q5SUH7;Q3UPG6;Q5SUH6;Q3UGL3;Q99KN9	Q5SUH7	Clathrin interactor 1	Trafficking/Golgi/ER	Clint1	5	9	9	67.73	2.43287e-19	11266.5	109106	0.000841404
Q810B8;Q149A4;Q8BL04	Q810B8;Q149A4;Q8BL04	Q810B8	SLIT and NTRK-like protein 4	Receptor	Slitrk4	3	17	17	94.537	1.38564e-17	18795	108225	0.00083461
A0A087WRM2;Q3U0F3;Q91VK4	A0A087WRM2;Q3U0F3;Q91VK4	A0A087WRM2	Integral membrane protein 2C;CT-BRI3	Transmembrane	Itm2c	3	2	2	26.179	5.78943e-16	5361.07	103834	0.00080075
Q9CZP6;Q5YLW3;Q3UCL7;P62908;Q9D0A2;D3YV43;Q3UK56;A0A140LI77;O89068	Q9CZP6;Q5YLW3;Q3UCL7;P62908;Q9D0A2;D3YV43;Q3UK56;A0A140LI77	Q9CZP6	40S ribosomal protein S3	RNA/Ribosome/Translation	Rps3	9	10	10	26.602	1.72548e-05	12.1206	103528	0.000798388
A0A0R4J083;P51174	A0A0R4J083;P51174	A0A0R4J083	Long-chain specific acyl-CoA dehydrogenase, mitochondrial	Metabolic enzyme	Acadl	2	10	10	47.896	6.28447e-06	10.1429	102146	0.000787729
P60335	P60335	P60335	Poly(rC)-binding protein 1	RNA/Ribosome/Translation	Pcbp1	1	6	5	37.497	2.19627e-06	28.6591	102092	0.000787313
A9JR55;Q3TF37;O70468	A9JR55;Q3TF37;O70468	A9JR55	Myosin-binding protein C, cardiac-type	Actin binding adaptor	Mybpc3	3	32	2	140.58	4.34788e-07	10.7347	100754	0.000776998
F6SVV1;Q4FZE6;P62082	F6SVV1;Q4FZE6;P62082	F6SVV1	40S ribosomal protein S7	RNA/Ribosome/Translation	Rps7	3	6	6	21.882	8.23812e-05	91.0862	99757.2	0.00076931
Q62219;E9Q1D5;E9PYQ1;E9Q1V4	Q62219;E9Q1D5	Q62219	Transforming growth factor beta-1-induced transcript 1 protein	Adaptor	Tgfb1i1	4	12	12	50.1	2.50551e-17	12498.6	98622.2	0.000760557
D0VYV6;Q9WV92;A7YY80;B6ZHD1;D0VYV7;Q8BGK4;Q8BT38;A7MCX4	D0VYV6;Q9WV92;A7YY80;B6ZHD1;D0VYV7	D0VYV6	Band 4.1-like protein 3;Band 4.1-like protein 3, N-terminally processed	Actin binding adaptor	Epb41l3	8	16	6	101.42	5.85087e-08	2307.91	93500	0.000721056
Q3TGI9;Q3TS64;Q3TH37;Q3UL54;Q8BVY0;Q3TN25;Q3TAJ5;Q9CSF9;Q3TLJ3	Q3TGI9;Q3TS64;Q3TH37;Q3UL54;Q8BVY0;Q3TN25;Q3TAJ5;Q9CSF9;Q3TLJ3	Q3TGI9	Ribosomal L1 domain-containing protein 1	RNA/Ribosome/Translation	Rsl1d1	9	7	7	43.363	0.000135563	64.5507	89894.7	0.000693253
Q99PT1	Q99PT1	Q99PT1	Rho GDP-dissociation inhibitor 1	GTPase regulation	Arhgdia	1	4	4	23.407	3.10785e-05	13.0193	89671.9	0.000691534
Q6PEU5;Q544V1;P55292;Q99KH1;F6RM34;Q8C5C8	Q6PEU5;Q544V1;P55292;Q99KH1	Q6PEU5	Desmocollin-2	Adhesion receptor	Dsc2	6	12	12	93.955	2.48081e-05	330.562	87337.1	0.000673529
Q3UIJ9;E9Q8U3;E9PZ54;E9Q2N5;E9Q565;E9Q3C8	Q3UIJ9;E9Q8U3;E9PZ54;E9Q2N5;E9Q565;E9Q3C8	Q3UIJ9	Myocardial zonula adherens protein	Adaptor	Myzap	6	10	10	53.896	2.63102e-19	11454.7	87159.3	0.000672158
P97825	P97825	P97825	Hematological and neurological expressed 1 protein;Hematological and neurological expressed 1 protein, N-terminally processed	MT binding	Hn1	1	2	2	16.08	6.96528e-16	3213.63	85582.5	0.000659998
Q3TGK7;P60843;Q4FZL1;Q3UXC2;Q5F2A7;Q3TFG3;Q3TLL6;Q78WR5;Q3U8I0;Q8BTU6;P10630;Q3TSJ4;Q52KC1;E9Q561;A0A0N4SVP8;E9PV04;Q99LR0;D6RJ60;A2AFK7;A0A0N4SVM5;D6RJ11;Q91VC3	Q3TGK7;P60843;Q4FZL1;Q3UXC2;Q5F2A7;Q3TFG3;Q3TLL6;Q78WR5;Q3U8I0;Q8BTU6;P10630;Q3TSJ4;Q52KC1	Q3TGK7	Eukaryotic initiation factor 4A-I;Eukaryotic initiation factor 4A-II;Eukaryotic initiation factor 4A-II, N-terminally processed	RNA/Ribosome/Translation	Eif4a1	22	8	8	46.139	4.22451e-05	15.4278	85274.4	0.000657622
Q3ULW0;P62827;A6H622;Q14AA6;Q61820	Q3ULW0;P62827;A6H622;Q14AA6;Q61820	Q3ULW0	GTP-binding nuclear protein Ran;GTP-binding nuclear protein Ran, testis-specific isoform	GTPase regulation	Rasal2	5	5	5	24.351	5.51703e-06	13.8048	82351.9	0.000635084
Q6P3F7;Q9ES82	Q6P3F7;Q9ES82	Q6P3F7	Popeye domain-containing protein 2	Membrane binding adaptor	Popdc2	2	6	6	41.847	1.24911e-08	72.1195	80954.7	0.000624309
Q3TE06;Q9DC08;Q9DBM8;Q3TNK2;Q3TJY2;Q80ZI9;O88342;Q3U136;A0A0J9YU05	Q3TE06;Q9DC08;Q9DBM8;Q3TNK2;Q3TJY2;Q80ZI9;O88342;Q3U136	Q3TE06	WD repeat-containing protein 1	Actin dynamics regulator	Wdr1	9	9	9	63.42	1.74655e-06	18.1691	73582.5	0.000567456
A0A1B0GS41;Q505A4;Q9QYY0	A0A1B0GS41;Q505A4;Q9QYY0	A0A1B0GS41	GRB2-associated-binding protein 1	Adaptor	Gab1	3	9	9	80.184	6.86916e-17	10671.4	73340.2	0.000565587
B9EKE9;Q3TQX5;Q62167;B7ZWF1;B9EIA2;P16381;Q3TUR4;Q3V086;Q61496;S4R1I6;Q3TU25;Q3U741;Q501J6	B9EKE9;Q3TQX5;Q62167;B7ZWF1;B9EIA2;P16381	B9EKE9	ATP-dependent RNA helicase DDX3X;Putative ATP-dependent RNA helicase Pl10	RNA/Ribosome/Translation	Ddx3x	13	17	5	73.013	0.000397752	81.0536	72911.6	0.000562282
H3BKH6;Q9R0P3;H3BJP2;H3BK43;H3BLJ9;H3BJL6;H3BJC6;H3BL99	H3BKH6;Q9R0P3;H3BJP2;H3BK43;H3BLJ9;H3BJL6	H3BKH6	S-formylglutathione hydrolase	Metabolic enzyme	Esd	8	5	5	32.829	3.86403e-06	14.0621	72715.2	0.000560767
Q6PD21;A2AKW4;A2AKW1	Q6PD21	Q6PD21	SH2 domain-containing adapter protein B	Adaptor	Shb	3	7	7	54.707	2.78355e-18	8572.24	70242.2	0.000541696
P68040	P68040	P68040	Guanine nucleotide-binding protein subunit beta-2-like 1;Guanine nucleotide-binding protein subunit beta-2-like 1, N-terminally processed	Adaptor	Gnb2l1	1	10	10	35.076	1.77635e-05	11.8863	69705.3	0.000537555
P97792;Q3TV22	P97792;Q3TV22	P97792	Coxsackievirus and adenovirus receptor homolog	Adhesion receptor	Cxadr	2	5	5	39.947	0.000943347	43.4295	69493.4	0.000535921
E9PYB0;Q3UUE0	E9PYB0	E9PYB0	AHNAK Nucleoprotein 2	Adaptor	Ahnak2	2	11	3	182.61	4.21702e-14	1225.66	69238.4	0.000533955
Q8CD55;Q7TQE2;Q8CBM0;Q3TCR9;Q62523	Q8CD55;Q7TQE2;Q8CBM0;Q3TCR9;Q62523	Q8CD55	Zyxin	Adaptor	Zyx	5	8	8	54.8	2.17665e-06	273.507	68507.8	0.000528321
Q61171;D3Z4A4;Q5M9N9	Q61171;D3Z4A4;Q5M9N9	Q61171	Peroxiredoxin-2	Metabolic enzyme	Prdx2	3	6	6	21.778	8.60111e-05	10.8983	68353.3	0.000527129
D3Z7R6;Q543F3;Q08093;A0A0G2JDV8;Q9DAW9	D3Z7R6;Q543F3;Q08093	D3Z7R6	Calponin;Calponin-2	Actin binding adaptor	Cnn2	5	3	3	28.958	1.60448e-14	3195.47	68079.5	0.000525018
Q3TXP6;Q3TJB5;Q61140;Q3TLY3;Q3TJP4;Q3TIT7	Q3TXP6;Q3TJB5;Q61140;Q3TLY3;Q3TJP4;Q3TIT7	Q3TXP6	Breast cancer anti-estrogen resistance protein 1	Adaptor	Bcar1	6	13	13	94.361	9.58428e-17	14065.6	66592.2	0.000513547
Q9ET78	Q9ET78	Q9ET78	Junctophilin-2	Membrane binding adaptor	Jph2	1	6	6	74.691	0.000676114	54.4893	62806.7	0.000484355
D3YU08;B2RQK7;Q8BWB1	D3YU08;B2RQK7;Q8BWB1	D3YU08	Synaptopodin 2-like protein	Actin binding adaptor	Synpo2l	3	11	11	79.127	0.000194028	11.514	61860	0.000477054
Q9D0M3	Q9D0M3	Q9D0M3	Cytochrome c1, heme protein, mitochondrial	Metabolic enzyme	Cyc1	1	4	4	35.327	2.36991e-06	20.7078	61837.5	0.00047688
Q4FK59;P21550;J3QPZ9;Q5SX59;Q5SX61;Q5SX60	Q4FK59;P21550;J3QPZ9	Q4FK59	Beta-enolase;Enolase	Metabolic enzyme	Eno3	6	11	7	46.997	1.65866e-05	11.9477	61244.2	0.000472305
Q8R5J9	Q8R5J9	Q8R5J9	PRA1 family protein 3	Adaptor	Arl6ip5	1	3	3	21.557	2.53613e-06	144.669	60387.1	0.000465695
Q01853;Q8BNF8	Q01853;Q8BNF8	Q01853	Transitional endoplasmic reticulum ATPase	Protein degradation	Vcp	2	16	16	89.321	1.0868e-05	17.5469	58051.2	0.000447681
Q60598;Q921L6;Q8BNA5	Q60598;Q921L6;Q8BNA5	Q60598	Src substrate cortactin	Actin dynamics regulator	Cttn	3	7	7	61.249	8.08161e-06	245.468	58012.3	0.000447381
D3Z6Z0;Q78ZM0;O70492;D3Z789;Q9CU14;Q9CSC2	D3Z6Z0;Q78ZM0;O70492;D3Z789;Q9CU14;Q9CSC2	D3Z6Z0	Sorting nexin-3	Trafficking/Golgi/ER	Snx3	6	3	3	16.315	5.78872e-09	2148.07	57206.8	0.000441169
Q3TKR5;Q58EU6;Q3U850;P47962;D3YYV8;Q3THE1	Q3TKR5;Q58EU6;Q3U850;P47962;D3YYV8	Q3TKR5	60S ribosomal protein L5	RNA/Ribosome/Translation	Rpl5	6	3	3	34.269	0.000837255	35.5983	57072.7	0.000440135
Q3TX38;Q3TTN3;Q5EBQ0;J3QMG3;Q60931	Q3TX38;Q3TTN3;Q5EBQ0;J3QMG3;Q60931	Q3TX38	Voltage-dependent anion-selective channel protein 3	Transporter/Channel	Vdac3	5	5	5	30.752	1.8529e-05	13.2508	56154.7	0.000433055
Q9WUB3;E9PUM3;Q91WP9;Q3TJQ7;Q9ET01;Q9CTZ0;Q8BLV0	Q9WUB3;E9PUM3	Q9WUB3	Glycogen phosphorylase, muscle form;Alpha-1,4 glucan phosphorylase	Metabolic enzyme	Pygm	7	17	11	97.285	8.49994e-06	14.6216	55113.7	0.000425027
B7ZN52;F6TFN2	B7ZN52;F6TFN2	B7ZN52	LIM domain only 7	Adaptor	Lmo7	2	12	1	130.7	2.86307e-05	259.377	54126.4	0.000417414
Q3UF75;Q8C5R4;Q9EPC1	Q3UF75;Q8C5R4;Q9EPC1	Q3UF75	Alpha-parvin	Actin binding adaptor	Parva	3	5	5	38.361	3.43752e-14	3924	52250.7	0.000402948
Q3TK27;Q8CI11	Q3TK27;Q8CI11	Q3TK27	Guanine nucleotide-binding protein-like 3	RNA/Ribosome/Translation	Gnl3	2	11	11	60.786	4.24019e-09	27.6277	51636	0.000398208
Q60902;A0A1D5RLS1	Q60902;A0A1D5RLS1	Q60902	Epidermal growth factor receptor substrate 15-like 1	Trafficking/Golgi/ER	Eps15l1	2	16	16	99.307	8.49565e-17	11803.3	50294	0.000387859
E9QAT4;A2AIX1;Q80U43;F7BPW6;Q811L5;Q8K000;Q8R336;Q3TRA8;Q3TZR0	E9QAT4;A2AIX1	E9QAT4	Protein transport protein Sec16A	Trafficking/Golgi/ER	Sec16a	9	21	21	254.2	6.98285e-06	642.427	49938.8	0.00038512
Q8BR92;G3X9P1;Q3UZT2;Q9Z107	Q8BR92	Q8BR92	PALM2-AKAP2 fusion protein	Adaptor	Pakap	4	10	7	42.095	2.75578e-15	5108.86	49474.7	0.00038154
P62869;A6PWE0	P62869	P62869	Transcription elongation factor B polypeptide 2	DNA/Transcription	Elob	2	3	3	13.17	7.50309e-17	2272.53	48416.2	0.000373377
Q4FK11;Q3TMM5;Q3TFC2;Q3UM20;Q3TF40;Q99K48;Q3TTV7	Q4FK11;Q3TMM5;Q3TFC2;Q3UM20;Q3TF40;Q99K48;Q3TTV7	Q4FK11	Non-POU domain-containing octamer-binding protein	RNA/Ribosome/Translation	Nono	7	6	6	54.54	8.60265e-05	70.4687	47336.3	0.000365049
Q60597;Z4YJV4;Q6P8I7;Q5SVY1;Q5SVY0;B2RXT3;E9Q7L0	Q60597;Z4YJV4	Q60597	2-oxoglutarate dehydrogenase, mitochondrial	Metabolic enzyme	Ogdh	7	15	15	116.45	3.30605e-06	12.7965	45971.9	0.000354528
P61082;F7CDT0;F6WMC0;G5E919;Q8R352	P61082;F7CDT0;F6WMC0	P61082	NEDD8-conjugating enzyme Ubc12	Protein degradation	Ube2m	5	3	3	20.9	1.72362e-06	191.245	45704.5	0.000352465
Q9ERB0	Q9ERB0	Q9ERB0	Synaptosomal-associated protein 29	Trafficking/Golgi/ER	Snap29	1	4	4	29.572	1.09966e-13	2906.13	44225.2	0.000341057
Q501J7;A0A0A0MQJ4;A0A0A0MQL5	Q501J7	Q501J7	Phosphatase and actin regulator 4	Actin binding adaptor	Phactr4	3	7	7	76.631	1.55108e-19	6639.99	42868.2	0.000330592
D3YUM1;Q91YT0;D3Z1U9;D3Z0K1;D3YXX5;D6RG60	D3YUM1;Q91YT0;D3Z1U9;D3Z0K1	D3YUM1	NADH dehydrogenase [ubiquinone] flavoprotein 1, mitochondrial	Metabolic enzyme	Ndufv1	6	9	9	49.913	3.28028e-05	14.8489	42800	0.000330067
Q3U9U9;G3XA17;A0JNY7;F7CBP1;Q62448;Q3URI0	Q3U9U9;G3XA17;A0JNY7;F7CBP1;Q62448;Q3URI0	Q3U9U9	Eukaryotic translation initiation factor 4 gamma 2	RNA/Ribosome/Translation	Eif4g2	6	9	9	59.853	6.47485e-15	5991.01	42546.5	0.000328111
Q3TIU7;Q3UIQ2;Q91VD9;A0A087WQ77	Q3TIU7;Q3UIQ2;Q91VD9	Q3TIU7	NADH-ubiquinone oxidoreductase 75 kDa subunit, mitochondrial	Metabolic enzyme	Ndufs1	4	12	12	79.662	1.00635e-05	11.1521	42386.2	0.000326875
Q3TS50;Q8C290;Q3ULH5;Q3TXW2;Q3TWN5;Q3TVV6;Q8VEK3;Q3TGN5;O88568	Q3TS50;Q8C290;Q3ULH5;Q3TXW2;Q3TWN5;Q3TVV6;Q8VEK3;Q3TGN5;O88568	Q3TS50	Heterogeneous nuclear ribonucleoprotein U	RNA/Ribosome/Translation	Hnrnpu	9	5	5	57.992	3.09749e-06	13.5661	41444.9	0.000319616
Q9ET54;K0BWC3;Q8C306;Q9ET53;D3Z1J5	Q9ET54;K0BWC3	Q9ET54	Palladin	Actin binding adaptor	Palld	5	14	13	152.13	1.93671e-16	11192.8	40417.3	0.000311692
P62141;Q6ZWM8;Q3U7K1;P63087;A0A0G2JGC1;A0A0G2JFF1;A0A0J9YUG2	P62141;Q6ZWM8;Q3U7K1;P63087;A0A0G2JGC1;A0A0G2JFF1	P62141	Serine/threonine-protein phosphatase PP1-beta catalytic subunit;Serine/threonine-protein phosphatase;Serine/threonine-protein phosphatase PP1-gamma catalytic subunit	Kinase/phosphatase	Ppp1cb	7	7	2	37.186	0.000332444	39.2334	40168.3	0.000309771
Q8BPI6;Q545L9;F7D432;E9PWE0;E0CYV0;P23506;F6V9F1	Q8BPI6;Q545L9;F7D432;E9PWE0;E0CYV0;P23506;F6V9F1	Q8BPI6	Protein-L-isoaspartate O-methyltransferase;Protein-L-isoaspartate(D-aspartate) O-methyltransferase	Metabolic enzyme	Pcmt1	7	2	2	22.416	4.02342e-12	2010.7	38943.7	0.000300327
Q9QZ83	Q9QZ83	Q9QZ83	Actin, cytoplasmic 2;Actin, cytoplasmic 2, N-terminally processed	Cytoskeleton	Actg1	1	19	3	43.6	6.3523e-05	14.0249	38093.7	0.000293772
Q80TM2;P26039;Q3UHS6;Q0V930;Q3TBC3;Q8C9Z8;A2AIM2;F6S1V7;F6SX70;Q3TKJ2	Q80TM2;P26039;Q3UHS6;Q0V930	Q80TM2	Talin-1	Actin binding adaptor	Tln1	10	37	33	272.13	4.66934e-05	231.242	37902.7	0.000292299
E9Q1G8;Q8C2A3;Q3UNN1;E9Q9F5;O55131;Q5DTS3;Q8C752;Q3UGE0;A0A0R4J233;S4R2P6;A0A1W2P6J7;Q9DA97;Q8C650	E9Q1G8;Q8C2A3;Q3UNN1;E9Q9F5;O55131;Q5DTS3	E9Q1G8	Septin-7	Cytoskeleton	Sept7	13	8	8	50.648	0.000287846	44.2448	37689	0.000290651
V9GXP3	V9GXP3	V9GXP3	Muscular LMNA-interacting protein	DNA/Transcription	Mlip	1	15	0	50.902	1.4041e-16	4760.96	37567.7	0.000289715
Q569X3;Q62241	Q569X3;Q62241	Q569X3	U1 small nuclear ribonucleoprotein C	RNA/Ribosome/Translation	Snrpc	2	2	2	17.364	5.23733e-11	1051.06	37321.3	0.000287816
Q3U344;P84078;P61205;Q8BSL7	Q3U344;P84078;P61205;Q8BSL7	Q3U344	ADP-ribosylation factor 1;ADP-ribosylation factor 3;ADP-ribosylation factor 2	GTPase regulation	Arf3	4	4	4	20.601	0.000301939	33.4878	36170	0.000278937
Q3UHJ0	Q3UHJ0	Q3UHJ0	AP2-associated protein kinase 1	Trafficking/Golgi/ER	Aak1	1	5	5	103.35	3.12426e-12	1773.12	34766.5	0.000268113
Q3TCU2;Q5I1X5;D3YXE7;D3Z5Q5;D3YVH2	Q3TCU2;Q5I1X5	Q3TCU2	RelA-associated inhibitor	DNA/Transcription	Ppp1r13l	5	6	6	88.975	3.87841e-14	5856.99	34662	0.000267307
Q9Z0U1;Q921G9;Q3UZ47;Q9QXY1	Q9Z0U1	Q9Z0U1	Tight junction protein ZO-2	Adaptor	Tjp2	4	12	12	131.28	4.77678e-18	9638.74	34225.8	0.000263944
Q80Y52;Q3UIF3;Q3TKA2;P07901;Q3TJU7;Q3TKB9;Q3TKG0;A0PJ91;Q8C5U3;Q8C2A9	Q80Y52;Q3UIF3;Q3TKA2;P07901;Q3TJU7;Q3TKB9;Q3TKG0;A0PJ91;Q8C5U3	Q80Y52	Heat shock protein HSP 90-alpha	Chaperone/Protein folding	Hsp90aa1	10	14	9	84.787	1.22026e-05	13.2423	34208.7	0.000263812
Q9D8B3	Q9D8B3	Q9D8B3	Charged multivesicular body protein 4b	Trafficking/Golgi/ER	Chmp4b	1	2	2	24.936	2.32519e-05	54.6077	33509.8	0.000258422
Q3V042;Q8JZS2;Q9QWV4;A0A0A6YVP7	Q3V042;Q8JZS2;Q9QWV4;A0A0A6YVP7	Q3V042	Myeloid leukemia factor 1	DNA/Transcription	Mlf1	4	3	3	30.432	1.71631e-15	2183.67	33230.7	0.000256269
A0A0N4SW73;Q6ZQ33;Q8R361;Q3UM85	A0A0N4SW73;Q6ZQ33;Q8R361	A0A0N4SW73	Rab11 family-interacting protein 5	Trafficking/Golgi/ER	Rab11fip5	4	11	11	139.55	5.69404e-15	8237.27	33112.7	0.000255359
Q8C3W1	Q8C3W1	Q8C3W1	Uncharacterized protein C1orf198 homolog	Other	2310022B05Rik	1	4	4	35.316	5.96672e-14	2618.99	32822.2	0.000253119
Q3UJQ9;Q3UK61;Q9D0K2;Q9CRF4;Q3U9P7;A1E285	Q3UJQ9;Q3UK61;Q9D0K2;Q9CRF4;Q3U9P7;A1E285	Q3UJQ9	Succinyl-CoA:3-ketoacid-coenzyme A transferase;Succinyl-CoA:3-ketoacid coenzyme A transferase 1, mitochondrial	Metabolic enzyme	Oxct1	6	6	6	52.278	0.000810127	23.0744	32728.6	0.000252397
Q561M4;Q3UDC3;O88746;A0A1D5RM84;A0A1D5RM45;A0A1D5RM51;A0A1D5RM12;A0A1D5RL90	Q561M4;Q3UDC3;O88746	Q561M4	Target of Myb protein 1	Trafficking/Golgi/ER	Tom1	8	8	8	54.325	1.45102e-15	3372.26	32657	0.000251845
A0A1S6GWH1;P62196;Q8K1K2;Q99KR1	A0A1S6GWH1;P62196;Q8K1K2;Q99KR1	A0A1S6GWH1	26S protease regulatory subunit 8	Protein degradation	Psmc5	4	9	9	46.677	1.43873e-05	171.521	32420.3	0.00025002
Q99JY0;D3YXU1	Q99JY0;D3YXU1	Q99JY0	Trifunctional enzyme subunit beta, mitochondrial;3-ketoacyl-CoA thiolase	Metabolic enzyme	Hadhb	2	8	8	51.386	7.30268e-05	13.0218	32062.7	0.000247262
Q8C5A0;Q8BQW4;A2AH25;Q5FWK3;Q91Z04	Q8C5A0;Q8BQW4;A2AH25;Q5FWK3	Q8C5A0	Rho GTPase-activating protein 1	GTPase regulation	Arhgap1	5	3	3	39.945	1.63052e-14	2662.14	31509.2	0.000242993
P10852;Q3U144;Q8BTJ9;Q3TN39;Q60849;A0A0U1RPK4;Q3TIP1;A0A0U1RP98;A0A0U1RPL8	P10852;Q3U144;Q8BTJ9;Q3TN39;Q60849;A0A0U1RPK4;Q3TIP1	P10852	4F2 cell-surface antigen heavy chain	Transporter/Channel	Slc3a2	9	6	6	58.336	4.70718e-14	4128.51	31413.2	0.000242253
E9Q9C3;E9Q852;Q9QZQ1;E9PYX7;F7C3I9;Q3TLN8;D3Z7L2;D3YUD2	E9Q9C3;E9Q852;Q9QZQ1;E9PYX7	E9Q9C3	Afadin	Actin binding adaptor	Afdn	8	23	23	207.31	2.03835e-12	117.916	31377.3	0.000241976
Q9JLV1;A6H663;Q3TAM9	Q9JLV1;A6H663;Q3TAM9	Q9JLV1	BAG family molecular chaperone regulator 3	Chaperone/Protein folding	Bag3	3	6	6	61.859	2.36127e-07	621.717	31122.3	0.00024001
E9Q2S0;A0A0A6YY83;Q3USI1;Q3TVS7;O88185;A2RS43;A0A0A6YY48;O88274;Q2TJI5;Q2TJI6;Q8CA35;A0A0A6YWD5;A0A0G2JG16;A0A0A6YW34	E9Q2S0;A0A0A6YY83;Q3USI1;Q3TVS7;O88185;A2RS43	E9Q2S0	Protocadherin 7	Adhesion receptor	Pcdh7	14	11	11	135.87	1.08709e-14	7961.68	30841	0.000237841
Q62417	Q62417	Q62417	Sorbin and SH3 domain-containing protein 1	Adaptor	Sorbs1	1	12	1	143.07	1.05127e-16	10540	30760.7	0.000237221
A0A1B0GSX6;O70209	A0A1B0GSX6;O70209	A0A1B0GSX6	PDZ and LIM domain protein 3	Actin binding adaptor	Pdlim3	2	3	3	39.288	1.32269e-15	2275.66	30301.8	0.000233683
A0A0N4SVM0;D6RCW7;Q5DQJ3;Q3UCD2;Q3UBZ3;P47754;Q3U7G3	A0A0N4SVM0;D6RCW7;Q5DQJ3;Q3UCD2;Q3UBZ3;P47754;Q3U7G3	A0A0N4SVM0	F-actin-capping protein subunit alpha-2	Actin binding adaptor	Capza2	7	2	2	19.558	0.000403538	27.8728	29533.8	0.00022776
Q5SW18;Q3UGR6;Q3TJG1;Q3TIK0;P63005;Q3UHM0;Q3UH92;Q5SW16	Q5SW18;Q3UGR6;Q3TJG1;Q3TIK0;P63005;Q3UHM0;Q3UH92	Q5SW18	Platelet-activating factor acetylhydrolase IB subunit alpha	MT binding	Pafah1b1	8	5	5	46.67	0.000100005	62.2945	28978.7	0.000223479
B7ZNY4;B7ZNX6;B2RUK2;Q80TH2;B2RUJ2;Q3URB9;B9EHV0;A0A0G2JDT9;A0A0G2JFZ5;E9Q6L9;Q80TE7	B7ZNY4;B7ZNX6;B2RUK2;Q80TH2;B2RUJ2	B7ZNY4	Protein LAP2	Adaptor	Erbin	11	15	15	157.2	4.5337e-17	11663.6	28894.5	0.000222829
Q3UUX9;Q3UC72;Q3UPA3;Q61598;A0A1Y7VL99;Q3TIY6;Q9CZ18;A0A1Y7VLG4	Q3UUX9;Q3UC72;Q3UPA3;Q61598;A0A1Y7VL99;Q3TIY6;Q9CZ18	Q3UUX9	Rab GDP dissociation inhibitor beta	GTPase regulation	Gdi2	8	8	7	50.507	6.48676e-09	19.8894	28593.5	0.000220508
A2ATL0;A2ATK9;A2ATL1;Q8K2R1;A2ATK8	A2ATL0;A2ATK9;A2ATL1;Q8K2R1	A2ATL0	Family with sequence similarity 171, member A1	Transmembrane	Fam171a1	5	7	6	97.237	4.34971e-14	4770.37	28231.2	0.000217714
P80316;E0CZA1	P80316	P80316	T-complex protein 1 subunit epsilon	Chaperone/Protein folding	Cct5	2	8	8	59.623	0.000772509	27.3336	27538.9	0.000212376
A2AMM0	A2AMM0	A2AMM0	Caveolae-associated protein 4	Trafficking/Golgi/ER	Cavin4	1	2	2	41.008	2.42985e-05	50.3913	26875.6	0.00020726
Q3UE51;G3UVV4;Q6GQU1;Q3UPC4;Q3TJE3;P17710;Q3TTB4;B4YB29;D3YYR4;D3Z365;Q91W97	Q3UE51;G3UVV4;Q6GQU1;Q3UPC4;Q3TJE3;P17710;Q3TTB4	Q3UE51	Hexokinase;Hexokinase-1	Metabolic enzyme	Hk1	11	9	8	96.425	0.000877106	24.4584	26717.4	0.00020604
Q8VCE2;Q4VAB2;D3Z3X7	Q8VCE2;Q4VAB2	Q8VCE2	GPN-loop GTPase 1	DNA/Transcription	Gpn1	3	4	4	41.598	5.97059e-15	1731.78	26354	0.000203238
O55222;A0A1B0GRF6;D3YZA5	O55222	O55222	Integrin-linked protein kinase	Kinase/phosphatase	Ilk	3	6	6	51.373	2.46723e-06	276.013	26209.5	0.000202123
Q543D7;O70433	Q543D7;O70433	Q543D7	Four and a half LIM domains protein 2	Adaptor	Fhl2	2	2	2	32.072	0.000321998	33.3448	25679.4	0.000198035
A0A1D5RMA9;Q9D7V1	A0A1D5RMA9;Q9D7V1	A0A1D5RMA9	SH2 domain-containing protein 4A	Adaptor	Sh2d4a	2	3	3	44.695	1.91512e-15	1905.92	25378.5	0.000195715
Q05D44;Q8BYY7;Q8BYX3;Q7TPC0;Q6A002	Q05D44	Q05D44	Eukaryotic translation initiation factor 5B	RNA/Ribosome/Translation	Eif5b	5	7	7	137.61	0.00017888	87.0645	25255.1	0.000194763
Q3UM23;A0A1B0GSG5;Q91VI7;A0A1B0GRG4;A0A1B0GRY7	Q3UM23;A0A1B0GSG5;Q91VI7;A0A1B0GRG4	Q3UM23	Ribonuclease inhibitor	RNA/Ribosome/Translation	Rnh1	5	8	8	49.843	2.16469e-06	202.405	24645.9	0.000190065
Q3V3U0;Q3UYH9;Q3UGT5;Q3TFQ8;Q8CI94;Q3UZL2;Q3UEJ6	Q3V3U0;Q3UYH9;Q3UGT5;Q3TFQ8;Q8CI94	Q3V3U0	Alpha-1,4 glucan phosphorylase;Glycogen phosphorylase, brain form	Metabolic enzyme	Pygb	7	14	8	96.715	5.18967e-05	16.6237	24600.3	0.000189713
Q99K90;D3Z216;D3Z564	Q99K90;D3Z216;D3Z564	Q99K90	TGF-beta-activated kinase 1 and MAP3K7-binding protein 2	Adaptor	Tab2	3	2	2	76.441	4.97259e-05	93.672	23726	0.000182971
A0A087WNV1;A0A087WSR7;A0A087WR52;Q8K2K6	A0A087WNV1;A0A087WSR7;A0A087WR52;Q8K2K6	A0A087WNV1	Arf-GAP domain and FG repeat-containing protein 1	Trafficking/Golgi/ER	Agfg1	4	2	2	53.974	3.49688e-14	1851.08	23198.5	0.000178903
Q99MS7;E9QP49;G5E8Y6	Q99MS7;E9QP49	Q99MS7	EH domain-binding protein 1-like protein 1	Trafficking/Golgi/ER	Ehbp1l1	3	17	17	184.83	5.75975e-18	9841.43	23041	0.000177688
Q7TMQ1;P23242;Q8C4N2;A0A1W2P8A3;Q9CT20	Q7TMQ1;P23242;Q8C4N2	Q7TMQ1	Gap junction protein;Gap junction alpha-1 protein	Transporter/Channel	Gja1	5	4	4	49.523	1.33095e-05	85.526	22923	0.000176778
Q3U1C4;Q3TGQ4;Q8BYU9	Q3U1C4;Q3TGQ4;Q8BYU9	Q3U1C4	Selenocysteine insertion sequence-binding protein 2	RNA/Ribosome/Translation	Secisbp2	3	5	5	94.813	4.15999e-14	3644.77	22838.5	0.000176127
P09055	P09055	P09055	Integrin beta-1	Adhesion receptor	Itgb1	1	4	4	88.231	1.90305e-17	3629.62	22743.7	0.000175395
Q9DBG7;Q9CVL8;F6VF36	Q9DBG7	Q9DBG7	Signal recognition particle receptor subunit alpha	Trafficking/Golgi/ER	Srpr	3	7	7	69.622	1.04415e-11	3699.87	22521.5	0.000173682
D3Z069;Q8K1N2;D3Z1R8;Q8BZE3;F6QU68	D3Z069;Q8K1N2	D3Z069	Pleckstrin homology-like domain family B member 2	Membrane binding adaptor	Phldb2	5	7	7	127.17	6.19423e-16	6242.18	21801.5	0.000168129
Q6P3C8;Q99PR8	Q6P3C8;Q99PR8	Q6P3C8	Heat shock protein beta-2	Chaperone/Protein folding	Hspb2	2	2	2	20.321	0.000599262	816.748	21746.7	0.000167707
Q3UB90;Q3UB67;Q3UB15;Q3U9L3;Q3T9U9;P27659;Q99N25;A0A087WNS0;A0A087WQK0	Q3UB90;Q3UB67;Q3UB15;Q3U9L3;Q3T9U9;P27659	Q3UB90	60S ribosomal protein L3	RNA/Ribosome/Translation	Rpl3	9	3	3	46.079	1.22322e-05	86.2562	21545.8	0.000166157
Q99MR9	Q99MR9	Q99MR9	Protein phosphatase 1 regulatory subunit 3A	Kinase/phosphatase	Ppp1r3a	1	6	6	121.43	1.19477e-14	5716.64	21367.3	0.000164781
P50543	P50543	P50543	Protein S100-A11	Other	S100a11	1	2	2	11.083	6.42586e-05	21.8343	20681.4	0.000159491
P60766;Q3UL78;A0A1B0GSL4;Q8CEV8;G3UZM2;B2KKU6;D3Z3L1;F2Z463;D3YX61;Q3UDZ1;Q7TMY0;Q3TZU6;P84096;Q8R527;Q9ER71	P60766;Q3UL78	P60766	Cell division control protein 42 homolog	GTPAse regulation	Cdc42	15	4	3	21.258	3.08875e-10	855.865	20260.2	0.000156243
Q69ZW3	Q69ZW3	Q69ZW3	EH domain-binding protein 1	Trafficking/Golgi/ER	Ehbp1	1	7	7	139.1	6.28069e-19	6263.87	20220.3	0.000155936
Q8BHC2;Q9CX00	Q8BHC2;Q9CX00	Q8BHC2	IST1 homolog	Trafficking/Golgi/ER	Ist1	2	2	2	31.201	6.00971e-15	929.899	19811.5	0.000152783
Q5SRX1;Q5SXA5;Q5SXA4	Q5SRX1;Q5SXA5	Q5SRX1	TOM1-like protein 2	Trafficking/Golgi/ER	Tom1l2	3	3	3	55.662	5.33687e-16	1933.36	19614.5	0.000151264
Q8K4G5;E9Q9C7;E9QK41;E9Q9C2;E9Q9C1;B9EIV0;E9Q9C0;E9Q9C4;Q3UP03;E9Q030;E9Q9D2;E9Q9D1;Q3TAG5;E9Q9Q7;Q8K278;F6YHE5;Q9EPW6	Q8K4G5;E9Q9C7;E9QK41;E9Q9C2;E9Q9C1;B9EIV0;E9Q9C0;E9Q9C4;Q3UP03;E9Q030;E9Q9D2;E9Q9D1;Q3TAG5;E9Q9Q7	Q8K4G5	Actin-binding LIM protein 1	Actin binding adaptor	Ablim1	17	6	6	96.804	0.000641346	42.6081	19277.8	0.000148667
B7ZWK3;A3KGU5;B9EKJ1;B2RXX6;A3KGU7;E9Q447;A3KGU9;P16546;Q3V1V5;Q3TYI8;Q3URW8;Q6PA04;Q58ES7;Q3TNY2	B7ZWK3;A3KGU5;B9EKJ1;B2RXX6;A3KGU7;E9Q447;A3KGU9;P16546	B7ZWK3	Spectrin alpha chain, non-erythrocytic 1	Actin binding adaptor	Sptan1	14	29	29	282.89	0.000274135	85.703	19201.9	0.000148082
E9Q150;E9Q967;Q61062;Q3V330;I6L9H1;Q60838	E9Q150;E9Q967;Q61062	E9Q150	Segment polarity protein dishevelled homolog DVL-3	Adaptor	Dvl3	6	4	4	76.323	7.10087e-16	2372.36	18719.7	0.000144363
Q3UJR8;Q64152	Q3UJR8;Q64152	Q3UJR8	Transcription factor BTF3	DNA/Transcription	Btf3	2	2	2	17.699	4.26312e-17	610.561	18582.8	0.000143308
Q6ZWX6;Q9CV24	Q6ZWX6;Q9CV24	Q6ZWX6	Eukaryotic translation initiation factor 2 subunit 1	RNA/Ribosome/Translation	Eif2s1	2	5	5	36.108	0.000201365	43.1557	18435.3	0.00014217
Q3U3C4;Q3TRJ7;Q3TJB4;Q62419	Q3U3C4;Q3TRJ7;Q3TJB4;Q62419	Q3U3C4	Endophilin-A2	Trafficking/Golgi/ER	Sh3gl1	4	2	1	41.532	1.86707e-19	1464.37	18352	0.000141528
O70400;S4R1V0;Q3TZ17	O70400;S4R1V0;Q3TZ17	O70400	PDZ and LIM domain protein 1	Actin binding adaptor	Pdlim1	3	3	3	35.774	3.50831e-05	37.7796	17875.1	0.000137849
Q9CQU5;A0A1W2P7M1	Q9CQU5;A0A1W2P7M1	Q9CQU5	ZW10 interactor	Adaptor	Zwint	2	2	2	28.713	4.32033e-16	913.76	17697.8	0.000136483
D3Z1Q9;Q9D2J1;Q9D2S1;Q8BW12;Q8K2Q2;O09131	D3Z1Q9;Q9D2J1;Q9D2S1;Q8BW12;Q8K2Q2;O09131	D3Z1Q9	Glutathione S-transferase omega-2;Glutathione S-transferase omega-1	Metabolic enzyme	Gsto2	6	2	2	19.748	1.40268e-11	720.057	17045.2	0.00013145
Q3TYL7;Q3TU79;Q9QYJ3;Q3TIT6	Q3TYL7;Q3TU79;Q9QYJ3;Q3TIT6	Q3TYL7	DnaJ homolog subfamily B member 1	Chaperone/Protein folding	Dnajb1	4	3	3	27.123	1.60328e-10	1103.76	16797	0.000129536
Q8K0I5;Q3UWQ9;Q3UJ70;Q8JZK9;Q3UKE7;Q3UJQ2;Q8C5F4	Q8K0I5;Q3UWQ9;Q3UJ70;Q8JZK9;Q3UKE7	Q8K0I5	Hydroxymethylglutaryl-CoA synthase, cytoplasmic	Metabolic enzyme	Hmgcs1	7	3	3	57.552	2.55272e-14	1963.58	16733.7	0.000129047
G3UY38;Q3UMT7;G5E924;Q8R081	G3UY38;Q3UMT7;G5E924;Q8R081	G3UY38	Heterogeneous nuclear ribonucleoprotein L	RNA/Ribosome/Translation	Hnrnpl	4	3	3	50.564	0.000897085	21.5791	16720.1	0.000128943
A0A087WRB7;E9PX43;Q69ZU4;Q7TQG1;Q3UEX8;A0A087WP13;A0A087WP37;A0A1D5RME6	A0A087WRB7;E9PX43;Q69ZU4;Q7TQG1;Q3UEX8;A0A087WP13	A0A087WRB7	Pleckstrin homology domain-containing family A member 6	Membrane binding adaptor	Plekha6	8	7	7	117.1	9.76507e-18	4118.52	16555.7	0.000127674
Q99LC3;A0A087WR38	Q99LC3;A0A087WR38	Q99LC3	NADH dehydrogenase [ubiquinone] 1 alpha subcomplex subunit 10, mitochondrial	Metabolic enzyme	Ndufa10	2	2	2	40.603	0.000101297	53.4616	16430.4	0.000126709
Q8BPS5;Q8C2E6;Q544N9;Q3TRK9;P53986;Q3TIU1;Q3UWP4;Q8C571	Q8BPS5;Q8C2E6;Q544N9;Q3TRK9;P53986;Q3TIU1;Q3UWP4;Q8C571	Q8BPS5	Monocarboxylate transporter 1	Transporter/Channel	Slc16a1	8	2	2	38.157	7.15086e-16	1050.34	15984	0.000123266
O35295	O35295	O35295	Transcriptional activator protein Pur-beta	DNA/Transcription	Purb	1	2	2	33.901	1.23267e-13	674.48	15966.3	0.00012313
Q4U4S6;A9YSG2	Q4U4S6	Q4U4S6	Xin actin-binding repeat-containing protein 2	Actin binding adaptor	Xirp2	2	27	24	428.25	0.000309338	61.3965	15673.3	0.00012087
F8WIK0;Q8WTY4	F8WIK0;Q8WTY4	F8WIK0	Anamorsin	Metabolic enzyme	Ciapin1	2	2	2	33.429	3.09916e-08	1276.64	15110.2	0.000116528
Q8VCK2;Q3TXL5;Q3U7P0;Q3UCD9;Q3UC89;Q3UAQ1;Q3U8W5;A0A1B0GT66;Q3U651;Q3TWR6;Q3TWD0;F8WIR1;Q3U7I9;F6Y6L6;Q8C243;P18242;Q3UCW4;Q3TIR0;Q3TWL1;Q3TJN3	Q8VCK2;Q3TXL5;Q3U7P0;Q3UCD9;Q3UC89;Q3UAQ1;Q3U8W5;A0A1B0GT66;Q3U651;Q3TWR6;Q3TWD0;F8WIR1;Q3U7I9;F6Y6L6;Q8C243;P18242;Q3UCW4;Q3TIR0;Q3TWL1;Q3TJN3	Q8VCK2	Cathepsin D	Protein degradation	Ctsd	20	2	2	23.931	7.11625e-06	64.3716	14792.6	0.000114078
Q3URF1;Q3TA13;Q3U336;Q3TBE2;Q3TY32;E9Q3E2;Q8CC35;E0CYK1	Q3URF1;Q3TA13;Q3U336;Q3TBE2;Q3TY32;E9Q3E2;Q8CC35	Q3URF1	Synaptopodin	Actin binding adaptor	Synpo	8	3	3	74.016	7.68055e-06	96.7626	14601.3	0.000112603
Q8C845;Q9D8Y0;Q9D4J1	Q8C845;Q9D8Y0;Q9D4J1	Q8C845	EF-hand domain-containing protein D2;EF-hand domain-containing protein D1	Adaptor	Efhd2	3	2	2	26.8	2.91429e-09	745.827	14445.4	0.000111401
Q3TWS4;Q3UI39;E9Q9A3;E9QQ05;E9QLK9;Q61548;A0A087WSI9;Q8BQA2;Q8CHE0;Q7TT20	Q3TWS4;Q3UI39;E9Q9A3;E9QQ05;E9QLK9;Q61548;A0A087WSI9;Q8BQA2	Q3TWS4	Clathrin coat assembly protein AP180	Trafficking/Golgi/ER	Snap91	10	5	3	61.424	6.63536e-12	1476.78	14301.4	0.00011029
P29268;Q91V29;H3BJW0	P29268;Q91V29;H3BJW0	P29268	Connective tissue growth factor	Other	Ctgf	3	4	4	37.824	0.000186287	37.1961	14080.3	0.000108585
Q62418	Q62418	Q62418	Drebrin-like protein	Actin binding adaptor	Dbnl	1	3	3	48.699	2.67667e-13	1337.6	13570.4	0.000104652
A0A0A6YX73;Q8K1M3;P12367;A0A0A6YY28;Q9CYV3;Q3V2X9;H3BK84;P31324	A0A0A6YX73;Q8K1M3;P12367;A0A0A6YY28	A0A0A6YX73	cAMP-dependent protein kinase type II-alpha regulatory subunit	Kinase/phosphatase	Prkar2a	8	4	4	43.165	3.98609e-16	1186.97	13309.5	0.000102641
Q3UZT7;Q02248;Q80VE7;E9Q6A9;F7CRC6;F7BAC9;F6QZ47	Q3UZT7;Q02248;Q80VE7;E9Q6A9	Q3UZT7	Catenin beta-1	Adaptor	Ctnnb1	7	10	5	85.496	4.2654e-12	2618.45	13282.4	0.000102432
Q5SSZ5	Q5SSZ5	Q5SSZ5	Tensin-3	Actin binding adaptor	Tns3	1	5	4	155.59	4.55654e-15	3302.96	13277.3	0.000102393
Q8C0G7;Q5XJY5;Q8R1S6;Q3U4S9	Q8C0G7;Q5XJY5;Q8R1S6;Q3U4S9	Q8C0G7	Coatomer subunit delta	Trafficking/Golgi/ER	Arcn1	4	2	2	30.495	1.82105e-06	120.547	13094.7	0.000100984
A2AE89;P10649;Q6PJ91;Q7M0F3;F6Y363;D3YZ29;D3YVP6;D3YX76;A2AE91;E9QAC8;D3YVP5;Q8R5I6;Q80W21;P15626	A2AE89;P10649;Q6PJ91	A2AE89	Glutathione S-transferase Mu 1	Metabolic enzyme	Gstm1	14	3	3	28.556	2.19943e-06	129.897	13028.7	0.000100475
B2RWQ9;Q2YDC8;Q9DA80;Q3UFY4	B2RWQ9;Q2YDC8;Q9DA80;Q3UFY4	B2RWQ9	Radial spoke head protein 3 homolog B;Radial spoke head protein 3 homolog A	Adaptor	Rsph3a	4	2	2	45.049	1.50753e-08	1511.85	12883.8	9.93576e-05
A0A1S6GWH2;Q9Z1N5	A0A1S6GWH2;Q9Z1N5	A0A1S6GWH2	Spliceosome RNA helicase Ddx39b	RNA/Ribosome/Translation	Ddx39b	2	3	1	54.642	0.000470773	32.2059	12876.3	9.92995e-05
Q5DTJ9;A0A1W2P7G1	Q5DTJ9	Q5DTJ9	Myopalladin	Adaptor	Mypn	2	9	8	144.11	6.80664e-16	3553.81	12412	9.57192e-05
A0A0G2JEC4;Q9JK48	A0A0G2JEC4;Q9JK48	A0A0G2JEC4	Endophilin-B1	Trafficking/Golgi/ER	Sh3glb1	2	2	2	44.303	1.78049e-10	931.979	12409.6	9.57011e-05
D3YZV8	D3YZV8	D3YZV8	Coiled-coil domain-containing protein 8 homolog	MT binding	Ccdc8	1	4	4	73.937	0.000293906	50.9579	12362.8	9.53401e-05
Q9QXS1;Q6S385;Q6S390;Q6S388;Q6S392;Q6S393;Q6S387;E9Q3W4;A0A0R4J218;A0A0R4J223;Q05CR3;E9Q9J6;A0A0R4J221;Q499F9;Q8C8S5;E9PW24;F6R059;Q923J2	Q9QXS1;Q6S385;Q6S390;Q6S388;Q6S392;Q6S393;Q6S387;E9Q3W4	Q9QXS1	Plectin	Actin binding adaptor	Plec	18	27	27	534.18	3.87935e-06	439.567	12138.6	9.36111e-05
Q3TLE2;Q8CIB5;Q3UMA4;A6X941	Q3TLE2;Q8CIB5;Q3UMA4	Q3TLE2	Fermitin family homolog 2	Membrane binding adaptor	Fermt2	4	5	5	77.8	0.000191923	43.5367	12108.6	9.33794e-05
Q8BQ31;E9Q704;F8VQA4;P97467	Q8BQ31;E9Q704;F8VQA4;P97467	Q8BQ31	Peptidylglycine alpha-amidating monooxygenase	Metabolic enzyme	Pam	4	3	3	41.096	1.04664e-14	1239.27	12001.1	9.25502e-05
Q8K4L2;E9Q3Z5;A0A1B0GS91;Q8K4L3;E3VVQ8;A1A5A1;Q8C9L0;F6R6A4;Q7TMJ2	Q8K4L2;E9Q3Z5;A0A1B0GS91;Q8K4L3;E3VVQ8	Q8K4L2	Supervillin	Actin binding adaptor	Svil	9	10	10	226.81	3.32475e-17	6105.22	11824.8	9.11907e-05
A0A1B0GT92;Q9Z1E4	A0A1B0GT92;Q9Z1E4	A0A1B0GT92	Glycogen [starch] synthase, muscle	Metabolic enzyme	Gys1	2	3	3	76.623	0.000279947	37.892	11532.3	8.89354e-05
Q3UGN9;Q3TQ49;Q3UMC8;P70297;A0A0A6YVP6;A2ARJ0	Q3UGN9;Q3TQ49;Q3UMC8;P70297;A0A0A6YVP6;A2ARJ0	Q3UGN9	Signal transducing adapter molecule 1	Adaptor	Stam	6	2	2	51.144	5.4859e-13	1079.31	11497.4	8.86656e-05
B7ZN02;Q5DTX6	B7ZN02;Q5DTX6	B7ZN02	Junctional protein associated with coronary artery disease	Adhesion receptor	Jcad	2	7	7	144.8	1.18129e-13	3829.68	11491.8	8.86227e-05
D3YUT2;Q924C5	D3YUT2;Q924C5	D3YUT2	Alpha-protein kinase 3	Kinase/phosphatase	Alpk3	2	9	9	180.11	9.00251e-14	4279.67	11256.6	8.68087e-05
Q3U8N1;Q3U6F6;Q8C483;P26638;A2AFS0;A2AFS1;Q8CEH3	Q3U8N1;Q3U6F6;Q8C483;P26638;A2AFS0	Q3U8N1	Serine--tRNA ligase, cytoplasmic	RNA/Ribosome/Translation	Sars	7	6	6	58.231	6.24662e-05	30.7386	11187.2	8.6274e-05
Q8R2X0;Q8BH64	Q8R2X0;Q8BH64	Q8R2X0	EH domain-containing protein 2	Trafficking/Golgi/ER	Ehd2	2	3	3	50.024	2.11091e-15	1361.15	11153.7	8.60156e-05
Q5SXR6;Q80U89;Q68FD5;Q3UPJ3;Q8K2I5;Q3U0H2;Q3TYQ2;Q3TJ98;Q3TAN1;F6Z1R4	Q5SXR6;Q80U89;Q68FD5;Q3UPJ3	Q5SXR6	Clathrin heavy chain;Clathrin heavy chain 1	Trafficking/Golgi/ER	Cltc	10	19	19	191.98	2.83212e-05	15.7119	11073.3	8.53952e-05
E9Q4G7;Q3U772;E9PWB2;Q8BK63;Q3TVX1;Q6PJ87;Q3U844;H7BXB1;E9Q3W1;F6YBC9;E9Q2U6	E9Q4G7;Q3U772;E9PWB2;Q8BK63;Q3TVX1;Q6PJ87;Q3U844;H7BXB1;E9Q3W1;F6YBC9;E9Q2U6	E9Q4G7	Casein kinase I isoform alpha	Kinase/phosphatase	Csnk1a1	11	4	4	38.767	8.19451e-14	964.844	10818.8	8.34326e-05
A0A0R4J0J0;Q9JHU2;Q9JHU1;Q3UVT7	A0A0R4J0J0;Q9JHU2;Q9JHU1;Q3UVT7	A0A0R4J0J0	Palmdelphin	Membrane binding adaptor	Palmd	4	2	2	62.644	1.42246e-11	1316.65	10789	8.32029e-05
Q8BJ53;A0A0H2UH17;A0A0G2JDV6;Q80X50;Q812D4;Q812D5;A0A0G2JGD0;A0A0G2JG47;A0A0G2JDT1;Q8BZ69;Q80U73;A0A0G2JFN7;Q3TSB0	Q8BJ53;A0A0H2UH17;A0A0G2JDV6;Q80X50;Q812D4;Q812D5	Q8BJ53	Ubiquitin-associated protein 2-like	Protein degradation	Ubap2l	13	5	5	103.95	2.00435e-06	148.472	10720.2	8.26723e-05
Q3THL1;Q3U9H7;Q8C1Z9;F6V6T4;A2RS53;Q9R0Q3;Q8BPI2	Q3THL1;Q3U9H7;Q8C1Z9;F6V6T4;A2RS53;Q9R0Q3;Q8BPI2	Q3THL1	Transmembrane emp24 domain-containing protein 2	Trafficking/Golgi/ER	Tmed2	7	2	2	12.18	1.06404e-12	351.217	10689.6	8.24363e-05
Q8VED4;Q8BN07;P63330;P62715	Q8VED4;Q8BN07;P63330;P62715	Q8VED4	Serine/threonine-protein phosphatase;Serine/threonine-protein phosphatase 2A catalytic subunit alpha isoform;Serine/threonine-protein phosphatase 2A catalytic subunit beta isoform	Kinase/phosphatase	Ppp2ca	4	2	2	32.058	0.000662859	20.7978	10531.6	8.1218e-05
A0A0A7NQN9;C7IVS7;Q32MF3;Q8CC27	A0A0A7NQN9;C7IVS7;Q32MF3;Q8CC27	A0A0A7NQN9	Voltage-dependent L-type calcium channel subunit beta-2	Transporter/Channel	Cacnb2	4	2	2	64.045	3.38849e-12	1518.1	10433.4	8.04607e-05
K7E6F1;Q4FJQ6;Q3U3L3;F8WIV2;Q60854;E9PZQ9;E9Q4R2;E9PYY0;E9Q3Y1;Q8BZR2;E9Q6X2;E9Q108;E9Q0P9	K7E6F1;Q4FJQ6;Q3U3L3;F8WIV2;Q60854;E9PZQ9;E9Q4R2;E9PYY0;E9Q3Y1;Q8BZR2;E9Q6X2;E9Q108;E9Q0P9	K7E6F1	Serpin B6	Protein degradation	Serpinb6	13	2	2	25.411	4.9784e-12	635.356	10412.5	8.02994e-05
Q3U4U6;P80318;E9Q133;Q3U0I3;Q3UJP4;F6ZVG8;Q3TBM6;F6Q609	Q3U4U6;P80318;E9Q133;Q3U0I3;Q3UJP4	Q3U4U6	T-complex protein 1 subunit gamma	Chaperone/Protein folding	Cct3	8	4	4	60.629	0.00098787	16.6765	10234.3	7.89251e-05
B2RQL6;D3Z630;Q3UIZ8	B2RQL6;D3Z630;Q3UIZ8	B2RQL6	Myosin light chain kinase 3	Kinase/phosphatase	Mylk3	3	4	4	85.448	1.28146e-11	1865.62	10191.6	7.85955e-05
A0A0A6YVU8;Q9JKV1;Q8VCI8;D3YUD8;A0A1S6GWG3	A0A0A6YVU8;Q9JKV1;Q8VCI8;D3YUD8;A0A1S6GWG3	A0A0A6YVU8	Proteasomal ubiquitin receptor ADRM1	Protein degradation	Adrm1	5	2	2	42.147	7.24293e-05	20.3881	9941.98	7.66709e-05
Q6PIU9	Q6PIU9	Q6PIU9	Uncharacterized protein FLJ45252 homolog	Trafficking/Golgi/ER	Aak1	1	4	4	37.704	2.70528e-06	164.988	9941.08	7.66639e-05
Q8BMF4;Q99LL2	Q8BMF4;Q99LL2	Q8BMF4	Dihydrolipoyllysine-residue acetyltransferase component of pyruvate dehydrogenase complex, mitochondrial	Metabolic enzyme	Dlat	2	4	4	67.941	2.09507e-07	31.0298	9893.11	7.6294e-05
E9Q9B7;A0A1Y7VME9;A0A1Y7VMH7;B2RXL7;Q80SX9;Q80TG7;Q3V2X2;A0A1Y7VNF8;A0A076N9K1;A0A076N8A1;A0A076NBC4;A0A076N402;Q52KP9;A0A076N1C3;A0A076N9K6;Q8K0P2;Q3U9G3	E9Q9B7;A0A1Y7VME9;A0A1Y7VMH7;B2RXL7;Q80SX9;Q80TG7;Q3V2X2;A0A1Y7VNF8;A0A076N9K1;A0A076N8A1;A0A076NBC4;A0A076N402;Q52KP9;A0A076N1C3;A0A076N9K6	E9Q9B7	Kinase D-interacting substrate 220	Adaptor	Kidins220	17	10	10	199.18	2.73891e-16	4203.56	9734.42	7.50702e-05
Q5U3M2;Q6P6I7;A2AL12;Q0VG47;J3QNY1;Q5FB19;Q3UZG3;Q8BG05;A2AL13;Q58E39;Q6PFA7;B2RXM2	Q5U3M2;Q6P6I7;A2AL12;Q0VG47;J3QNY1;Q5FB19;Q3UZG3;Q8BG05;A2AL13;Q58E39;Q6PFA7;B2RXM2	Q5U3M2	Heterogeneous nuclear ribonucleoprotein A3	RNA/Ribosome/Translation	Hnrnpa3	12	2	2	32.011	7.84648e-05	25.7448	9584.27	7.39122e-05
Q8C5Q5;Q3UIJ0;Q3TJN2;Q3TIJ7;Q3TET0;P80313;Q3UDB1;A0A0N4SV00;Q3THH8;A0A0N4SV22	Q8C5Q5;Q3UIJ0;Q3TJN2;Q3TIJ7;Q3TET0;P80313;Q3UDB1;A0A0N4SV00;Q3THH8	Q8C5Q5	T-complex protein 1 subunit eta	Chaperone/Protein folding	Cct7	10	4	4	59.636	2.229e-05	68.5128	9498.67	7.32522e-05
P11679	P11679	P11679	Keratin, type II cytoskeletal 8	Cytoskeleton	Krt8	1	8	2	54.565	6.8665e-15	1326	9416.93	7.26218e-05
Q3KQQ1;Q3UVN5;Q9CZ44;A2AT02	Q3KQQ1;Q3UVN5;Q9CZ44;A2AT02	Q3KQQ1	NSFL1 cofactor p47	Trafficking/Golgi/ER	Nsfl1c	4	2	2	40.594	2.00304e-15	954.432	9242.85	7.12793e-05
P11983;F2Z483;W0TYI4	P11983	P11983	T-complex protein 1 subunit alpha	Chaperone/Protein folding	Tcp1	3	3	3	60.448	0.000267326	41.4088	9167.41	7.06975e-05
Q5SUC3;Q3TXE5;P35564	Q5SUC3;Q3TXE5;P35564	Q5SUC3	Calnexin	Chaperone/Protein folding	Canx	3	2	2	67.277	1.60021e-05	57.0108	9116.55	7.03053e-05
Q3UD94;A2AGN7;Q3THI5;Q3U8Y7;Q3TKC2;Q8BUP7;B7ZCF1;Q3TKG4;O88685;A0A087WPH7;F6Q2E3	Q3UD94;A2AGN7;Q3THI5;Q3U8Y7;Q3TKC2;Q8BUP7;B7ZCF1;Q3TKG4;O88685;A0A087WPH7	Q3UD94	26S protease regulatory subunit 6A	Protein degradation	Psmc3	11	3	3	39.145	4.05495e-05	56.9772	9106.14	7.0225e-05
A0A087WRA1;Q3ULF7;Q3TWJ4;Q3TGW0;Q3TGE1;Q99JY9;A0A087WP86;Q641P0	A0A087WRA1;Q3ULF7;Q3TWJ4;Q3TGW0;Q3TGE1;Q99JY9;A0A087WP86;Q641P0	A0A087WRA1	Actin-related protein 3	Actin dynamics regulator	Actr3	8	2	2	24.114	0.000605017	424.943	9049.87	6.9791e-05
Q3TCK3;Q3T9A1;Q80ZZ0;Q3TUW9;Q3TIT3;Q3TGS1;Q8K1X5;Q9WVK4	Q3TCK3;Q3T9A1;Q80ZZ0;Q3TUW9;Q3TIT3;Q3TGS1;Q8K1X5;Q9WVK4	Q3TCK3	EH domain-containing protein 1	Trafficking/Golgi/ER	Ehd1	8	4	4	54.674	8.95992e-06	72.2109	9046.6	6.97659e-05
A0A0A6YXC8;E9QKR1;A0A0A6YW06;J3QNM3;E9QKQ9;E9QLZ9;Q03173	A0A0A6YXC8;E9QKR1;A0A0A6YW06;J3QNM3;E9QKQ9;E9QLZ9;Q03173	A0A0A6YXC8	Protein enabled homolog	Actin dynamics regulator	Enah	7	3	3	58.35	1.15657e-11	935.1	8661.92	6.67992e-05
Q3U5V3;Q8BVQ9;P46471;Q3UIH5	Q3U5V3;Q8BVQ9;P46471;Q3UIH5	Q3U5V3	26S protease regulatory subunit 7	Protein degradation	Psmc2	4	5	5	48.684	3.29758e-06	109.838	8550.29	6.59384e-05
Q99JX6;F8WIT2;Q3UI56;P14824;Q8CEX0;Q3V2Z4;Q3TUI1;Q3UDK4	Q99JX6;F8WIT2;Q3UI56;P14824;Q8CEX0;Q3V2Z4;Q3TUI1;Q3UDK4	Q99JX6	Annexin;Annexin A6	Membrane binding adaptor	Anxa6	8	6	6	75.26	5.29215e-05	12.3233	8435.83	6.50557e-05
A0A0R4J1H8;E9Q6I3;E9QMY5;Q9QXN0;B7ZNA0	A0A0R4J1H8;E9Q6I3;E9QMY5;Q9QXN0;B7ZNA0	A0A0R4J1H8	Shroom3	Actin binding adaptor	Shroom3	5	11	11	195.43	1.17937e-13	3788.9	8322.02	6.4178e-05
Q61595;A0A087WNW3;A0A087WQQ5;A0A087WRS1;A0A087WQ25;A0A087WQI3;F8VQC7;A0A087WS04;A0A087WS29;A0A087WQG4;A0A087WP48;A0A087WQD0;A0A087WPW5;A0A087WS23;A0A087WQF8;A0A087WP85;A0A087WP14;A0A087WPX0;A0A087WPY8;Q6A0E9;A0A087WR91	Q61595;A0A087WNW3;A0A087WQQ5;A0A087WRS1;A0A087WQ25;A0A087WQI3;F8VQC7;A0A087WS04;A0A087WS29;A0A087WQG4;A0A087WP48;A0A087WQD0;A0A087WPW5;A0A087WS23;A0A087WQF8;A0A087WP85;A0A087WP14;A0A087WPX0	Q61595	Kinectin	Membrane binding adaptor	Ktn1	21	9	9	152.59	5.44175e-06	11.1431	8219.23	6.33853e-05
B8JK81;Q3TP05;B8JK87;Q8K371;A0A087WRL8	B8JK81;Q3TP05;B8JK87;Q8K371	B8JK81	Angiomotin-like protein 2	Adaptor	Amotl2	5	3	3	64.937	3.09056e-10	839.856	8133.13	6.27213e-05
E9Q4C0;A0A0N4SVK8;Q8BGK2	E9Q4C0;A0A0N4SVK8;Q8BGK2	E9Q4C0	[Protein ADP-ribosylarginine] hydrolase-like protein 1	Metabolic enzyme	Adprhl1	3	2	2	23.228	2.49698e-11	447.766	7949.68	6.13066e-05
H3BL49;Q9WVS5;Q8BVY8;Q3UL22;Q3UKQ2;Q6A0F1;P42932;H3BKR8;H3BLL1;H3BKG2;Q9CS06	H3BL49;Q9WVS5;Q8BVY8;Q3UL22;Q3UKQ2;Q6A0F1;P42932;H3BKR8;H3BLL1;H3BKG2;Q9CS06	H3BL49	T-complex protein 1 subunit theta	Chaperone/Protein folding	Cct8	11	2	2	53.082	0.000186778	38.1127	7652.98	5.90185e-05
Q8BX02	Q8BX02	Q8BX02	KN motif and ankyrin repeat domain-containing protein 2	Adaptor	Kank2	1	3	3	90.244	2.38017e-15	1596.27	7557.38	5.82813e-05
Q99K28	Q99K28	Q99K28	ADP-ribosylation factor GTPase-activating protein 2	GTPase regulation	Arfgap2	1	2	2	56.598	1.54982e-18	908.574	7445.05	5.7415e-05
Q3TFF0;Q9QYJ0	Q3TFF0;Q9QYJ0	Q3TFF0	DnaJ homolog subfamily A member 2	Chaperone/Protein folding	Dnaja2	2	3	3	45.746	0.000819187	15.4995	7420.94	5.7229e-05
Z4YJF5;Q62234	Z4YJF5;Q62234	Z4YJF5	Myomesin-1	Cytoskeleton	Myom1	2	8	8	175.48	1.73902e-06	12.3978	7413.16	5.7169e-05
Q3UVJ2;Q3UNQ0;Q3U0U5;Q3TC53;P40124;B1ARS0	Q3UVJ2;Q3UNQ0;Q3U0U5;Q3TC53;P40124;B1ARS0	Q3UVJ2	Adenylyl cyclase-associated protein;Adenylyl cyclase-associated protein 1	Actin dynamics regulator	Cap1	6	4	4	51.55	2.66409e-16	934.256	7371.92	5.6851e-05
Q3UKT3;Q3UJK5;Q3TG75;P29758	Q3UKT3;Q3UJK5;Q3TG75;P29758	Q3UKT3	Ornithine aminotransferase, mitochondrial	Metabolic enzyme	Oat	4	3	3	48.353	8.11257e-15	702.433	7126.18	5.49559e-05
Q69Z38	Q69Z38	Q69Z38	Pseudopodium-enriched atypical kinase 1	Kinase/phosphatase	Peak1	1	4	4	191.09	1.48716e-15	2953.05	7069.05	5.45153e-05
A2A699	A2A699	A2A699	Protein FAM171A2	Transmembrane	Fam171a2	1	4	3	87.486	2.67835e-13	1141.63	6949.28	5.35917e-05
Q9R118	Q9R118	Q9R118	Serine protease HTRA1	Protein degradation	Htra1	1	2	2	51.213	7.69332e-14	658.535	6681.05	5.15231e-05
A0A0U1RPL0;E9Q5Q0;Q3TYH7;Q3TGG2;Q7TQH0;J3QP59	A0A0U1RPL0;E9Q5Q0;Q3TYH7;Q3TGG2;Q7TQH0;J3QP59	A0A0U1RPL0	Ataxin-2-like protein	RNA/Ribosome/Translation	Atxn2l	6	4	4	115.26	1.84904e-13	1156.51	6659.32	5.13555e-05
Q9Z2D6	Q9Z2D6	Q9Z2D6	Methyl-CpG-binding protein 2	DNA/Transcription	Mecp2	1	2	2	52.307	0.000301114	27.1338	6616.84	5.10279e-05
Q8BH80;Q9QY76;Q3TA54;Q3TU78	Q8BH80;Q9QY76;Q3TA54;Q3TU78	Q8BH80	Vesicle-associated membrane protein-associated protein B	Trafficking/Golgi/ER	Vapb	4	2	1	26.918	0.000705455	15.302	6607.1	5.09528e-05
B2RQ68;B7ZW89;Q8R4U7;Q6KAP6;Q05CE8	B2RQ68;B7ZW89;Q8R4U7;Q6KAP6	B2RQ68	Leucine zipper protein 1	Adaptor	Luzp1	5	4	4	119.26	2.70075e-15	1851.9	6575.75	5.07111e-05
D3Z6S1;Q8BM55	D3Z6S1;Q8BM55	D3Z6S1	Transmembrane protein 214	TRafficking/Golgi/ER	Tmem214	2	2	2	71.302	3.2944e-15	990.777	6208.42	4.78783e-05
Q61249	Q61249	Q61249	Immunoglobulin-binding protein 1	Adaptor	Igbp1	1	2	2	38.97	1.60025e-12	522.036	6178.9	4.76506e-05
Q14DP5;A4GE64;Q65CL1;A4GE65	Q14DP5;A4GE64;Q65CL1;A4GE65	Q14DP5	Catenin alpha-3	Actin binding adaptor	Ctnna3	4	4	3	99.806	3.38474e-11	1267.72	6138.37	4.7338e-05
S4R2S8;G5E8K5;W6PPR4;G5E8K3;G5E8K2;S4R1S2;A0A1W2P812;S4R2K9;W6PPA1;S4R2F5;S4R236;S4R2J6;S4R165;S4R187;S4R1X7;Q9QXH1;G3X971;S4R2C1;A0A087WNU5;S4R208;S4R278;S4R2R5;S4R2F3;S4R162;S4R2T7;A0A087WRP9;Q8CCD5;S4R1U4;Q8C8R3	S4R2S8;G5E8K5;W6PPR4;G5E8K3;G5E8K2;S4R1S2;A0A1W2P812;S4R2K9;W6PPA1;S4R2F5;S4R236;S4R2J6;S4R165;S4R187;S4R1X7;Q9QXH1;G3X971;S4R2C1	S4R2S8	Ankyrin-3	Adaptor	Ank3	29	10	10	216.91	1.40616e-13	2572.3	6022.28	4.64428e-05
Q3TIE8;O08749	Q3TIE8;O08749	Q3TIE8	Dihydrolipoyl dehydrogenase;Dihydrolipoyl dehydrogenase, mitochondrial	Metabolic enzyme	Dld	2	3	3	54.598	0.000682553	13.3849	5949.46	4.58812e-05
Q6P2K2;Q9QYR9;Q99L15;O55137	Q6P2K2;Q9QYR9	Q6P2K2	Acyl-coenzyme A thioesterase 2, mitochondrial	Metabolic enzyme	Acot2	4	3	3	49.64	0.00012025	32.1107	5860.76	4.51971e-05
Q3TU85;Q3TAI8;A1E2B8;Q61696;P17879;Q9R2A1;O88687;Q61698	Q3TU85;Q3TAI8;A1E2B8;Q61696;P17879	Q3TU85	Heat shock 70 kDa protein 1A;Heat shock 70 kDa protein 1B	Chaperone/Protein folding	Hspa1a	8	5	2	70.078	8.91296e-07	145.524	5783.18	4.45989e-05
Q3UQT9;P97443;Q8BMV4;G5E8R7	Q3UQT9;P97443	Q3UQT9	Histone-lysine N-methyltransferase Smyd1	DNA/Transcription	Smyd1	4	3	3	54.925	9.65267e-09	623.296	5773.59	4.45249e-05
Q8BNP9;Q9Z139	Q8BNP9;Q9Z139	Q8BNP9	Tyrosine-protein kinase transmembrane receptor;Tyrosine-protein kinase transmembrane receptor ROR1	Receptor	Ror1	2	3	3	104.12	0.000715316	1008.05	5650.75	4.35776e-05
Q9JJD8;Q542X7;P80314;A0A1W2P7B7;A0A1W2P6Q3;A0A1W2P8B6	Q9JJD8;Q542X7;P80314;A0A1W2P7B7;A0A1W2P6Q3	Q9JJD8	T-complex protein 1 subunit beta	Chaperone/Protein folding	Cct2	6	4	4	52.468	2.72183e-05	64.6354	5404.56	4.16791e-05
Q3TZ84;Q91W69;D3Z550;D3Z4V3;Q80VP1	Q3TZ84;Q91W69	Q3TZ84	Epsin-3	Trafficking/Golgi/ER	Epn3	5	3	3	65.16	8.90968e-09	583.073	5400.97	4.16513e-05
D3YVV9;E9Q1U2;B2RY03;Q91YE8	D3YVV9;E9Q1U2;B2RY03;Q91YE8	D3YVV9	Synaptopodin-2	Actin binding adaptor	Synpo2	4	3	3	129.63	1.42639e-11	1478.44	5338.63	4.11706e-05
B9EKB8;B7ZWC4;Q07113;Q8C2F9;Q80VF2;Q7TMR1;Q8C6V9;Q8K0J1	B9EKB8;B7ZWC4;Q07113;Q8C2F9;Q80VF2;Q7TMR1;Q8C6V9;Q8K0J1	B9EKB8	Cation-independent mannose-6-phosphate receptor	Trafficking/Golgi/ER	Igf2r	8	6	6	273.81	5.20298e-19	2919.21	5182.82	3.9969e-05
E9PWB1;D3Z4N0;D3Z0X5;Q6PDH0;F6RUK9;E9Q307;E9PWW4;F6RYD0;F7B296	E9PWB1;D3Z4N0;D3Z0X5;Q6PDH0;F6RUK9;E9Q307;E9PWW4;F6RYD0	E9PWB1	Pleckstrin homology-like domain family B member 1	Membrane binding adaptor	Phldb1	9	5	5	145.04	1.3045e-10	1626.96	5173.47	3.98969e-05
Q3TL79;Q8BK64	Q3TL79;Q8BK64	Q3TL79	Activator of 90 kDa heat shock protein ATPase homolog 1	Chaperone/Protein folding	Ahsa1	2	2	2	38.145	2.51137e-06	96.5031	5141.42	3.96498e-05
Q8C129;Q6NY09;Q8BZ14;Q3TTA8	Q8C129;Q6NY09;Q8BZ14;Q3TTA8	Q8C129	Leucyl-cystinyl aminopeptidase	Metabolic enzyme	Lnpep	4	4	4	117.3	4.0876e-12	1186.31	5054.85	3.89821e-05
Q8BGT6;Q3V475	Q8BGT6;Q3V475	Q8BGT6	MICAL-like protein 1	Trafficking/Golgi/ER	Micall1	2	3	3	94.078	9.84623e-16	869.366	5005.92	3.86048e-05
D3YYT0;Q8BSI9;Q3UIC2;P15116	D3YYT0;Q8BSI9;Q3UIC2;P15116	D3YYT0	Cadherin-2	Adhesion receptor	Cdh2	4	2	2	93.856	3.71948e-10	792.819	4967.98	3.83122e-05
B1AZ15;B1AZ14;Q3UMF0	B1AZ15;B1AZ14;Q3UMF0	B1AZ15	Cordon-bleu protein-like 1	Actin dynamics regulator	Cobll1	3	3	3	133.27	9.09494e-16	1646.43	4940.42	3.80997e-05
B2KFD2;Q5DTW7;A0A087WP47;A0A087WP74;B2KFD0;Q8CFR7;A0A140T8R9	B2KFD2;Q5DTW7;A0A087WP47;A0A087WP74	B2KFD2	Retroelement silencing factor 1	DNA/Transcription	Resf1	7	7	7	169.04	4.53397e-13	1708.75	4853.98	3.74331e-05
Q8K1E6;A2AKV7;A2AKV6	Q8K1E6;A2AKV7;A2AKV6	Q8K1E6	Alpha-ketoglutarate-dependent dioxygenase alkB homolog 3	Dna/Transcription	Alkbh3	3	2	2	33.061	1.47853e-15	363.347	4838.17	3.73111e-05
G5E898;Q9R269;Q8CEH5;Q6PG96	G5E898;Q9R269;Q8CEH5;Q6PG96	G5E898	Periplakin	Membrane binding adaptor	Ppl	4	2	2	203.78	0.000544087	2767.06	4831.85	3.72624e-05
G3UYU4;Q540I4;O08917;G3UZZ5;G3UWW8;Q6Y9S2;Q3TJS0	G3UYU4;Q540I4;O08917;G3UZZ5;G3UWW8;Q6Y9S2;Q3TJS0	G3UYU4	Flotillin-1	Trafficking/Golgi/ER	Flot1	7	2	2	42.238	4.87336e-13	528.51	4691.63	3.61811e-05
E9QAK5;Q61768;Q3UWI9;Q8CFE7;Q6NSS5;Q05CG8;Q3US62;Q05CD7;Q3TY51;Q8CHF1;P28738;P33175	E9QAK5;Q61768;Q3UWI9;Q8CFE7;Q6NSS5;Q05CG8	E9QAK5	Kinesin-like protein;Kinesin-1 heavy chain	Cytoskeletal motor	Kif5b	12	4	4	70.102	0.00014162	36.3207	4672.99	3.60373e-05
P61164;Q8R1B2;Q8R5C5	P61164;Q8R1B2;Q8R5C5	P61164	Alpha-centractin	Trafficking/Golgi/ER	Actr1a	3	2	2	42.613	4.87035e-09	432.039	4602.32	3.54923e-05
F6UV57;F6YCM8;F8WIH0;D3Z7V3;H7BX64;Q3URD3	F6UV57;F6YCM8;F8WIH0;D3Z7V3;H7BX64;Q3URD3	F6UV57	Sarcolemmal membrane-associated protein	Transmembrane	Slmap	6	2	2	50.103	3.14274e-06	87.0979	4565.06	3.5205e-05
Q8BH48;F6WHE1	Q8BH48;F6WHE1	Q8BH48	Ubiquitin-associated protein 1	Protein degradation	Ubap1	2	2	2	55.028	1.3004e-13	474.701	4397.17	3.39102e-05
A0A087WP83;Q3V1M8;Q3U4Z7;Q8VDJ3;Q8BX68;A0A087WPH2;A0A087WQY9;A0A087WPC5;A0A087WS92;A0PJE9	A0A087WP83;Q3V1M8;Q3U4Z7;Q8VDJ3;Q8BX68	A0A087WP83	Vigilin	RNA/Ribosome/Translation	Hdlbp	10	4	4	134.21	4.85941e-13	1257.38	4320.75	3.33209e-05
Q80U44	Q80U44	Q80U44	Zinc finger FYVE domain-containing protein 16	Trafficking/Golgi/ER	Zfyve16	1	3	3	166.67	4.18801e-13	1126.01	4136.13	3.18972e-05
Q6R0H7;P63094;Z4YKV1;Q8BHK8;Q66L47;Q3TY78;Q3TJH1;A2A610;B2RVZ3;Q9D7B3;A2AE32;Q9JJ21;A2AE33;Q8C040;A2AE31;P20612;B2RSH2;P50149;Q3V3I2;Q9DC51;Q8CGK7;Q9WUC0	Q6R0H7;P63094;Z4YKV1	Q6R0H7	Guanine nucleotide-binding protein G(s) subunit alpha isoforms XLas;Guanine nucleotide-binding protein G(s) subunit alpha isoforms short	GTPase regulation	Gnas	22	3	2	121.5	4.7054e-14	697.131	3908.55	3.01421e-05
Q3UZI3;Q3TW51;Q3TRW3;Q78PY7;Q3TJ56	Q3UZI3;Q3TW51;Q3TRW3;Q78PY7;Q3TJ56	Q3UZI3	Staphylococcal nuclease domain-containing protein 1	DNA/Transcription	Snd1	5	5	5	102.09	4.48669e-07	874.61	3450.65	2.66108e-05
P70698;Q3TPP2	P70698	P70698	CTP synthase 1	Metabolic enzyme	Ctps1	2	3	3	66.682	3.17358e-10	489.642	3259.97	2.51403e-05
Q2VEB3;Q3UHR2;Q3UHI8;E9Q9K8;Q2VEB4;Q6PGB9;Q3TRB0;Q6ZQD9	Q2VEB3;Q3UHR2;Q3UHI8;E9Q9K8;Q2VEB4;Q6PGB9	Q2VEB3	A-kinase anchoring protein 6	Adaptor	Akap6	8	5	5	227.18	1.74371e-17	1493.05	3213.07	2.47786e-05
Q3UVL4	Q3UVL4	Q3UVL4	Vacuolar protein sorting-associated protein 51 homolog	Trafficking/Golgi/ER	Vps51	1	2	2	86.186	1.28049e-11	588.352	3057.27	2.35771e-05
Q8CBY1	Q8CBY1	Q8CBY1	Protein Smaug homolog 1	RNA/Ribosome/Translation	Samd4a	1	2	2	78.359	2.53474e-12	453.498	3019.27	2.32841e-05
E9PUM4;B2RY15;A0A1L1SQ51;Q71LX4;Q68FD6;Q8CDM9;Q8CHG4;A0A1L1SRI1;Q6PB69;A0A1L1SQP9;Q9CS79;Q3TN69	E9PUM4;B2RY15;A0A1L1SQ51;Q71LX4;Q68FD6;Q8CDM9;Q8CHG4;A0A1L1SRI1	E9PUM4	Talin-2	Actin binding adaptor	Tln2	12	11	7	271.66	4.02552e-13	1856.4	2929.67	2.25931e-05
Q8BP47	Q8BP47	Q8BP47	Asparagine--tRNA ligase, cytoplasmic	RNA/Ribosome/Translation	Nars	1	2	2	64.279	0.000180929	23.0811	2867.76	2.21157e-05
Q8CIJ3;Q8JZQ9	Q8CIJ3;Q8JZQ9	Q8CIJ3	Eukaryotic translation initiation factor 3 subunit B	RNA/Ribosome/Translation	Eif3b	2	2	2	108.98	4.14974e-12	582.711	2821.48	2.17588e-05
Q3UTR9;H3BJG4;E9Q512;B2RY51	Q3UTR9;H3BJG4;E9Q512;B2RY51	Q3UTR9	Thyroid hormone receptor interactor 11	Trafficking/Golgi/ER	Trip11	4	2	2	53.045	9.87451e-12	350.789	2768.03	2.13466e-05
F7DBB3;F7CVJ5;Q3URZ6	F7DBB3;F7CVJ5	F7DBB3	AHNAK Nucleoprotein 2	Adaptor	Ahnak2	3	13	5	166.49	8.62303e-05	213.183	2720.08	2.09768e-05
Q3UGT9;Q9ES46	Q3UGT9;Q9ES46	Q3UGT9	Beta-parvin	Actin binding adaptor	Parvb	2	2	2	41.669	3.8086e-08	244.613	2605.76	2.00952e-05
F6W2Q5;Q5JC28;Q80ZL3;H3BK65;P42567;A0A0R4J0A0	F6W2Q5;Q5JC28;Q80ZL3;H3BK65;P42567;A0A0R4J0A0	F6W2Q5	Epidermal growth factor receptor substrate 15	Trafficking/Golgi/ER	Eps15	6	2	2	83.593	2.78001e-11	492.207	2557.65	1.97242e-05
O54774;Q3UR54;Q8CGH7;Q05CQ3;Q3U237	O54774;Q3UR54;Q8CGH7;Q05CQ3;Q3U237	O54774	AP-3 complex subunit delta-1	Trafficking/Golgi/ER	Ap3d1	5	4	4	135.08	3.27241e-13	660.983	2514.67	1.93927e-05
Q61024;Q3TV20;Q3TIA9	Q61024;Q3TV20;Q3TIA9	Q61024	Asparagine synthetase [glutamine-hydrolyzing]	Metabolic enzyme	Asns	3	2	2	64.282	4.31146e-15	297.947	2267.07	1.74832e-05
Q922B8;Q3V1Z7;Q91VR5	Q922B8;Q3V1Z7;Q91VR5	Q922B8	ATP-dependent RNA helicase DDX1	RNA/Ribosome/Translation	Ddx1	3	2	2	82.612	6.23076e-06	62.1976	2180.59	1.68164e-05
D3YYU8;A0A0B4J1L4;A0A0A0MQG1;Q80TU8	D3YYU8;A0A0B4J1L4;A0A0A0MQG1	D3YYU8	Obscurin-like protein 1	Adaptor	Obsl1	4	4	4	197.93	6.81588e-11	809.971	2157.07	1.66349e-05
O70194	O70194	O70194	Eukaryotic translation initiation factor 3 subunit D	RNA/Ribosome/Translation	Eif3d	1	2	2	63.988	5.85484e-05	24.656	2063.66	1.59146e-05
Q62095;Q3U484;A0A087WQV7	Q62095;Q3U484	Q62095	ATP-dependent RNA helicase DDX3Y	RNA/Ribosome/Translation	Ddx3y	3	14	2	73.427	0.000596573	402.172	2039.21	1.5726e-05
Q80XB4;E9PZF4;E9Q641	Q80XB4;E9PZF4;E9Q641	Q80XB4	Nebulin-related-anchoring protein	Actin binding adaptor	Nrap	3	3	3	195.75	0.00042438	19.2977	1918.7	1.47967e-05
Q8CGI9;Q5HZG6;Q8BU34;Q8CGG2;Q05CG9;Q3TXS7;A0JLU3	Q8CGI9;Q5HZG6;Q8BU34;Q8CGG2;Q05CG9;Q3TXS7;A0JLU3	Q8CGI9	26S proteasome non-ATPase regulatory subunit 1	Protein degradation	Psmd1	7	2	2	90.938	1.12127e-15	342.981	1873.63	1.44491e-05
B1AXI9;J3QMP9;Q62036	B1AXI9;J3QMP9;Q62036	B1AXI9	Centrosomal protein of 131 kDa	Adaptor	Cep131	3	3	3	120.23	1.25275e-09	477.506	1695.54	1.30757e-05
Q8C2S9;Q3THX5;E9Q3X0;Q9EQK5	Q8C2S9;Q3THX5;E9Q3X0;Q9EQK5	Q8C2S9	Major vault protein	Adaptor	Mvp	4	2	2	96.828	0.000597111	334.464	1582.71	1.22056e-05
F7C134;Q8VDE8;E9Q9Y2;Q8CHB6;Q5RIM6;Q60974;Q3UV34;E9Q2B2;Q5PRE9;Q3UV08	F7C134;Q8VDE8;E9Q9Y2;Q8CHB6;Q5RIM6;Q60974;Q3UV34;E9Q2B2;Q5PRE9	F7C134	Nuclear receptor corepressor 1	DNA/Transcription	Ncor1	10	3	3	150.33	9.20356e-06	60.495	1423.38	1.09768e-05
Q921U7;Q8CB83;Q8C281;Q8CE04;Q8CE80;P51125;Q3TTN2;A0A1Y7VJN8	Q921U7;Q8CB83;Q8C281;Q8CE04;Q8CE80;P51125;Q3TTN2;A0A1Y7VJN8	Q921U7	Calpastatin	Protein degradation	Cast	8	2	2	73.042	8.7783e-05	16.7815	1391.03	1.07274e-05
P50516;D3Z1B9	P50516	P50516	V-type proton ATPase catalytic subunit A	Transporter/Channel	Atp6v1a	2	6	6	68.325	0.000657205	190.41	1192.11	9.19338e-06
J3QP81;A5D6Q8;A0A087WQ31;A0A087WRE8;A0A0A6YXZ1;A0A087WP42;A0A087WRK0;A0A087WNW8;A0A087WQ95;A0A087WS18;E9QKH0;E9QNY9;A0A087WQF1;Q80TV8;A0A0N4SUT7;E9Q6L0;B2RY22;B9EJA4;F7DCH5;Q08EB5;Q08EB6;E9Q8N5;A2RRR3;Q8BRT1;A0A0N4SVH2	J3QP81;A5D6Q8;A0A087WQ31;A0A087WRE8;A0A0A6YXZ1;A0A087WP42;A0A087WRK0;A0A087WNW8;A0A087WQ95;A0A087WS18;E9QKH0;E9QNY9;A0A087WQF1;Q80TV8;A0A0N4SUT7;E9Q6L0;B2RY22	J3QP81	CLIP-associating protein 1	MT binding	Clasp1	25	3	3	160.92	0.00060274	307.247	760.74	5.8667e-06
A0A0A0MQE5;A2AHC3	A0A0A0MQE5;A2AHC3	A0A0A0MQE5	Calmodulin-regulated spectrin-associated protein 1	MT binding	Camsap1	2	2	2	176.01	0.000577629	294.507	712.607	5.4955e-06
Q3TW21;Q3TJF2;Q9CZ30;B1AYJ9	Q3TW21;Q3TJF2;Q9CZ30;B1AYJ9	Q3TW21	Obg-like ATPase 1	Metabolic enzyme	Ola1	4	2	2	44.742	7.65589e-13	84.9378	696.007	5.36749e-06
Q8CGY6	Q8CGY6	Q8CGY6	Protein unc-45 homolog B	Chaperone/Protein folding	Unc45b	1	2	2	103.64	0.000543825	183.268	650.163	5.01395e-06
A0A087WSE3;E9QQ25;Q62407	A0A087WSE3;E9QQ25;Q62407	A0A087WSE3	Striated muscle-specific serine/threonine-protein kinase	Kinase/phosphatase	Speg	3	2	2	328.32	3.32472e-13	383.379	591.877	4.56445e-06
O08614;E9Q6R7;Q3TR59;Q3UYS4;A0A1W2P8G5;Q810I5;Q6P6L2;A0A1W2P8A5;A0A1W2P6L4;Q8C7R5	O08614;E9Q6R7;Q3TR59;Q3UYS4;A0A1W2P8G5;Q810I5;Q6P6L2;A0A1W2P8A5	O08614	Utrophin	Actin binding adaptor	Utrn	10	3	3	392.5	1.08957e-10	387.49	482.77	3.72304e-06
E9QLQ9;B2RUG9;Q61315;Q3UQT2	E9QLQ9;B2RUG9;Q61315;Q3UQT2	E9QLQ9	Adenomatous polyposis coli protein	Adaptor	Apc	4	2	2	307.46	9.58067e-11	265.17	369.243	2.84754e-06
Q9JHU4;Q3TAZ3;Q80U36	Q9JHU4	Q9JHU4	Cytoplasmic dynein 1 heavy chain 1	Cytoskeletal motor	Dync1h1	3	5	5	532.04	2.35229e-05	32.5023	327.453	2.52526e-06
